# Supplementary material for: Sportomics method to assess acute phase proteins in Olympic level athletes using dried blood spots and multiplex assay
Source: Sci Rep. 2022 Nov 18;12:19824. doi: 10.1038/s41598-022-23300-y (PMC9672598; doi:10.1038/s41598-022-23300-y)
Supplement: Supplementary file 1 — Supplementary Information 1. [file 41598_2022_23300_MOESM1_ESM.xlsx]

## Sheet: Authorship
Supplementary Material 1. All pairwise correlations for all proteins across the six selected sports, and across all 16 sports.
Sportomics method to assess acute phase proteins in Olympic level athletes using dried blood spots and multiplex assay.
Adriana Bassini1, 2 #; Silvia Sartoretto1 #; Lukas Jurisica1, 3; Alexandre Magno-França1; Leigh Anderson4; Terry Pearson4; Morty Razavi4; Vinod Chandran5; LeRoy Martin III6; Igor Jurisica7,8 § and L. C. Cameron1 § *
1Laboratory of Protein Biochemistry, Federal University of State of Rio de Janeiro, Brazil
2SOmics, ES, Brazil
3School of Computer Science, Carleton University, Ottawa, Canada
4SISCAPA Assay Technologies, Inc., Washington DC, USA
5Arthritis Program, Schroeder Arthritis Institute, Krembil Research Institute, University Health Network, Toronto, Ontario & Faculty of Medicine, University of Toronto, Toronto, Ontario
6Waters Technologies, MA, USA
7Osteoarthritis Research Program, Division of Orthopedic Surgery, Schroeder Arthritis Institute, and Data Science Discovery Centre for Chronic Diseases, Krembil Research Institute, University Health Network; and Departments of Medical Biophysics and Computer Science, University of Toronto, Toronto, Ontario, Canada
8Institute of Neuroimmunology, Slovak Academy of Sciences, Bratislava, Slovakia
Corresponding author
cameron@unirio.br

## Sheet: all_proteins
	A1AG	CC	CRP	Hb	Hp	IGF1	LPSBP	MBL	MPO	SAA
A1AG	1.0(0.0)	0.17132884797394068(4.207361468096915e-06)	0.38343131979930034(2.1753899197490105e-26)	0.12796639370562982(0.0006146593750875921)	0.06653354094210293(0.07582640979887852)	0.01991661659857539(0.5954643458358408)	0.1471133499651653(8.053286586584211e-05)	0.43400222184466075(4.119761354634878e-34)	0.16108549255149684(1.546046803406276e-05)	0.449409723897736(4.442768955123471e-30)
CC	0.17132884797394068(4.207361468096915e-06)	1.0(0.0)	0.27094685834369675(1.8355730477489527e-13)	0.3971954872372385(2.3191263661564068e-28)	0.23093819370570925(4.368713652079777e-10)	0.19360033122409498(1.8901858471474758e-07)	0.2759417711960842(6.313654022602709e-14)	0.14145948497116356(0.00015082629955469852)	0.21590124616907921(5.755435732763418e-09)	0.24233692543117583(3.5965217961049108e-09)
CRP	0.38343131979930034(2.1753899197490105e-26)	0.27094685834369675(1.8355730477489527e-13)	1.0(0.0)	0.17297222243925384(3.389712327085193e-06)	0.2814443725076585(1.8992442124548372e-14)	-0.06771855566059887(0.07074246893033498)	0.594913640322574(1.805249541255808e-69)	0.19245133639758438(2.239016368960289e-07)	0.15947598605447508(1.883468539989914e-05)	0.5576632237143646(1.5232959588636743e-48)
Hb	0.12796639370562982(0.0006146593750875921)	0.3971954872372385(2.3191263661564068e-28)	0.17297222243925384(3.389712327085193e-06)	1.0(0.0)	0.06205697684781714(0.09777493498516858)	0.20180740402122366(5.472383810440177e-08)	0.2520810757446682(8.499165935936007e-12)	0.17488223680351(2.630153954854954e-06)	-0.000190792865359895(0.9959422767945145)	0.2318913932116842(1.7001507861635822e-08)
Hp	0.06653354094210293(0.07582640979887852)	0.23093819370570925(4.368713652079777e-10)	0.2814443725076585(1.8992442124548372e-14)	0.06205697684781714(0.09777493498516858)	1.0(0.0)	0.2680348752010062(3.3852716689164223e-13)	0.25903205412836294(2.143773608626034e-12)	0.11789188152686732(0.001613607138409667)	0.11943040764850624(0.001398869294479433)	0.3991385415722531(1.6271870574062555e-23)
IGF1	0.01991661659857539(0.5954643458358408)	0.19360033122409498(1.8901858471474758e-07)	-0.06771855566059887(0.07074246893033498)	0.20180740402122366(5.472383810440177e-08)	0.2680348752010062(3.3852716689164223e-13)	1.0(0.0)	0.1761321071914906(2.2245112888917486e-06)	0.08756107987106468(0.019363829284832355)	0.14517195062149543(0.00010015543376997603)	0.16904997615380307(4.410065331774614e-05)
LPSBP	0.1471133499651653(8.053286586584211e-05)	0.2759417711960842(6.313654022602709e-14)	0.594913640322574(1.805249541255808e-69)	0.2520810757446682(8.499165935936007e-12)	0.25903205412836294(2.143773608626034e-12)	0.1761321071914906(2.2245112888917486e-06)	1.0(0.0)	0.20618544311684361(2.7647100611004002e-08)	0.17629267380557972(2.176967776378493e-06)	0.48340527482411777(3.506043268474024e-35)
MBL	0.43400222184466075(4.119761354634878e-34)	0.14145948497116356(0.00015082629955469852)	0.19245133639758438(2.239016368960289e-07)	0.17488223680351(2.630153954854954e-06)	0.11789188152686732(0.001613607138409667)	0.08756107987106468(0.019363829284832355)	0.20618544311684361(2.7647100611004002e-08)	1.0(0.0)	0.10289102009525938(0.005961653413558992)	0.25696114283267585(3.611093052465082e-10)
MPO	0.16108549255149684(1.546046803406276e-05)	0.21590124616907921(5.755435732763418e-09)	0.15947598605447508(1.883468539989914e-05)	-0.000190792865359895(0.9959422767945145)	0.11943040764850624(0.001398869294479433)	0.14517195062149543(0.00010015543376997603)	0.17629267380557972(2.176967776378493e-06)	0.10289102009525938(0.005961653413558992)	1.0(0.0)	0.11406821836237015(0.006043437489886986)
SAA	0.449409723897736(4.442768955123471e-30)	0.24233692543117583(3.5965217961049108e-09)	0.5576632237143646(1.5232959588636743e-48)	0.2318913932116842(1.7001507861635822e-08)	0.3991385415722531(1.6271870574062555e-23)	0.16904997615380307(4.410065331774614e-05)	0.48340527482411777(3.506043268474024e-35)	0.25696114283267585(3.611093052465082e-10)	0.11406821836237015(0.006043437489886986)	1.0(0.0)

## Sheet: canoeing
	A1AG	CC	CRP	Hb	Hp	IGF1	LPSBP	MBL	MPO	SAA
A1AG	1.0(0.0)	0.6426835645513551(5.355839656655805e-08)	0.7204466455443109(1.8221374542278263e-10)	0.5566766126303485(5.684343072645233e-06)	0.5525546771663232(6.884925728385346e-06)	0.7408102371650929(2.9687994514558655e-11)	0.6600941277799994(1.733149965347035e-08)	0.7923651911778278(1.2676347670961655e-13)	0.5734104401857948(2.5417881508083e-06)	0.782758620689655(5.22461471184942e-07)
CC	0.6426835645513551(5.355839656655805e-08)	1.0(0.0)	0.7206927312436557(1.7843171811842044e-10)	0.7165707957796303(2.5280725270539643e-10)	0.6710449414008429(8.202174819436317e-09)	0.6491433141591559(3.5537134150856454e-08)	0.7771693992432865(7.350407468008336e-13)	0.6188132517149098(2.2509507017432698e-07)	0.5723030545387431(2.684523393366606e-06)	0.7669950738916254(1.2150685072383843e-06)
CRP	0.7204466455443109(1.8221374542278263e-10)	0.7206927312436557(1.7843171811842044e-10)	1.0(0.0)	0.6211510658586853(1.966070566242491e-07)	0.6033713740810238(5.35534262347562e-07)	0.8209726537266604(3.0079116161189378e-15)	0.8871697068504107(1.8472427210788962e-20)	0.8341997600664431(4.2297263775097587e-16)	0.5484327417022979(8.317995290096462e-06)	0.72807881773399(7.5806250168173995e-06)
Hb	0.5566766126303485(5.684343072645233e-06)	0.7165707957796303(2.5280725270539643e-10)	0.6211510658586853(1.966070566242491e-07)	1.0(0.0)	0.5639976621858562(4.018863110470294e-06)	0.5518779414931251(7.103240112763766e-06)	0.6120458949829279(3.309835176630052e-07)	0.6166600018456428(2.5472435612283547e-07)	0.1625703651296564(0.22273877419900986)	0.7482758620689655(3.0534274130636237e-06)
Hp	0.5525546771663232(6.884925728385346e-06)	0.6710449414008429(8.202174819436317e-09)	0.6033713740810238(5.35534262347562e-07)	0.5639976621858562(4.018863110470294e-06)	1.0(0.0)	0.578455197022363(1.9767054327197487e-06)	0.5123811867482851(3.927122981577132e-05)	0.40687194315420344(0.001526832218391321)	0.41591559260512473(0.001166142575413761)	0.8532019704433496(4.106080178554871e-09)
IGF1	0.7408102371650929(2.9687994514558655e-11)	0.6491433141591559(3.5537134150856454e-08)	0.8209726537266604(3.0079116161189378e-15)	0.5518779414931251(7.103240112763766e-06)	0.578455197022363(1.9767054327197487e-06)	1.0(0.0)	0.7662185856224432(2.4008101239848747e-12)	0.7863360915438803(2.58959175945567e-13)	0.6244117013750039(1.6248978782498382e-07)	0.7261083743842363(8.248781184345673e-06)
LPSBP	0.6600941277799994(1.733149965347035e-08)	0.7771693992432865(7.350407468008336e-13)	0.8871697068504107(1.8472427210788962e-20)	0.6120458949829279(3.309835176630052e-07)	0.5123811867482851(3.927122981577132e-05)	0.7662185856224432(2.4008101239848747e-12)	1.0(0.0)	0.8042388261712142(2.891334943269178e-14)	0.5677504691008644(3.353611017595263e-06)	0.7270935960591131(7.908357167241847e-06)
MBL	0.7923651911778278(1.2676347670961655e-13)	0.6188132517149098(2.2509507017432698e-07)	0.8341997600664431(4.2297263775097587e-16)	0.6166600018456428(2.5472435612283547e-07)	0.40687194315420344(0.001526832218391321)	0.7863360915438803(2.58959175945567e-13)	0.8042388261712142(2.891334943269178e-14)	1.0(0.0)	0.44316958380756105(0.0004941239961379192)	0.9118226600985219(6.042276918142235e-12)
MPO	0.5734104401857948(2.5417881508083e-06)	0.5723030545387431(2.684523393366606e-06)	0.5484327417022979(8.317995290096462e-06)	0.1625703651296564(0.22273877419900986)	0.41591559260512473(0.001166142575413761)	0.6244117013750039(1.6248978782498382e-07)	0.5677504691008644(3.353611017595263e-06)	0.44316958380756105(0.0004941239961379192)	1.0(0.0)	0.534975369458128(0.0027886986037028213)
SAA	0.782758620689655(5.22461471184942e-07)	0.7669950738916254(1.2150685072383843e-06)	0.72807881773399(7.5806250168173995e-06)	0.7482758620689655(3.0534274130636237e-06)	0.8532019704433496(4.106080178554871e-09)	0.7261083743842363(8.248781184345673e-06)	0.7270935960591131(7.908357167241847e-06)	0.9118226600985219(6.042276918142235e-12)	0.534975369458128(0.0027886986037028213)	0.9999999999999998(8.376948343984638e-209)

## Sheet: cycling
	A1AG	CC	CRP	Hb	Hp	IGF1	LPSBP	MBL	MPO	SAA
A1AG	1.0(0.0)	0.1392931392931393(0.4042504555173825)	0.13119597330123647(0.43237585317875404)	-0.36863989495568444(0.022761931300329535)	-0.4706204179888391(0.0028650848625143845)	0.1500164131743079(0.3686667123292363)	0.36448189079768023(0.024462855890037178)	-0.40080971659919024(0.0126396988261456)	0.08129992340518655(0.6275135945387023)	-0.13163365794944742(0.43082839199358325)
CC	0.1392931392931393(0.4042504555173825)	1.0(0.0)	-0.0370937739358792(0.8250154381951641)	0.25221577853156796(0.12660131192500967)	0.18853266221687276(0.256974100661222)	0.2887624466571835(0.07870326345410399)	0.033373454426086004(0.8423326035867013)	-0.19356603567129885(0.24425610429329833)	0.03424882372250793(0.8382510867680749)	0.11675237991027465(0.485139024121339)
CRP	0.13119597330123647(0.43237585317875404)	-0.0370937739358792(0.8250154381951641)	1.0(0.0)	-0.30495677864098913(0.06264480166049051)	0.532333953386585(0.0005813699439531883)	-0.19334719334719333(0.24480009486897922)	0.7196629828208776(3.5464083614241696e-07)	0.35529051318525(0.02859901030239884)	0.25287230550388445(0.1255832713156006)	0.7997592734434839(1.711545309932851e-09)
Hb	-0.36863989495568444(0.022761931300329535)	0.25221577853156796(0.12660131192500967)	-0.30495677864098913(0.06264480166049051)	1.0(0.0)	0.19619214356056458(0.2377915939667883)	-0.02527628843418317(0.8802656580427868)	-0.2377721851406062(0.1505837712057349)	0.41941131414815624(0.00876329917328792)	-0.1574570521938943(0.34511157105766277)	0.006455848561111719(0.9693149709632508)
Hp	-0.4706204179888391(0.0028650848625143845)	0.18853266221687276(0.256974100661222)	0.532333953386585(0.0005813699439531883)	0.19619214356056458(0.2377915939667883)	1.0(0.0)	-0.11937848779954041(0.4753046454473473)	0.1535178903599956(0.35746507915077985)	0.5581573476310319(0.0002712497732757537)	0.0784549731918153(0.6396443807759892)	0.7483313272786957(6.61077833214748e-08)
IGF1	0.1500164131743079(0.3686667123292363)	0.2887624466571835(0.07870326345410399)	-0.19334719334719333(0.24480009486897922)	-0.02527628843418317(0.8802656580427868)	-0.11937848779954041(0.4753046454473473)	1.0(0.0)	-0.24280555859503228(0.14187687214558745)	-0.33406280774701824(0.04038237820702601)	-0.21545026808184703(0.19391740476152192)	-0.2196082722398512(0.18524628948570615)
LPSBP	0.36448189079768023(0.024462855890037178)	0.033373454426086004(0.8423326035867013)	0.7196629828208776(3.5464083614241696e-07)	-0.2377721851406062(0.1505837712057349)	0.1535178903599956(0.35746507915077985)	-0.24280555859503228(0.14187687214558745)	1.0(0.0)	0.2922639238428712(0.07498484464925187)	0.27519422256264364(0.09448394373991713)	0.4546449283291389(0.004135599602580447)
MBL	-0.40080971659919024(0.0126396988261456)	-0.19356603567129885(0.24425610429329833)	0.35529051318525(0.02859901030239884)	0.41941131414815624(0.00876329917328792)	0.5581573476310319(0.0002712497732757537)	-0.33406280774701824(0.04038237820702601)	0.2922639238428712(0.07498484464925187)	1.0(0.0)	0.24521282416019255(0.13784612611520847)	0.4962249699091804(0.0015322147447529293)
MPO	0.08129992340518655(0.6275135945387023)	0.03424882372250793(0.8382510867680749)	0.25287230550388445(0.1255832713156006)	-0.1574570521938943(0.34511157105766277)	0.0784549731918153(0.6396443807759892)	-0.21545026808184703(0.19391740476152192)	0.27519422256264364(0.09448394373991713)	0.24521282416019255(0.13784612611520847)	1.0(0.0)	0.1371047160520845(0.41174653857225585)
SAA	-0.13163365794944742(0.43082839199358325)	0.11675237991027465(0.485139024121339)	0.7997592734434839(1.711545309932851e-09)	0.006455848561111719(0.9693149709632508)	0.7483313272786957(6.61077833214748e-08)	-0.2196082722398512(0.18524628948570615)	0.4546449283291389(0.004135599602580447)	0.4962249699091804(0.0015322147447529293)	0.1371047160520845(0.41174653857225585)	1.0(0.0)

## Sheet: gymnastics
	A1AG	CC	CRP	Hb	Hp	IGF1	LPSBP	MBL	MPO	SAA
A1AG	1.0(0.0)	-0.3362761972258783(0.001763264551398543)	0.8751847727042623(1.3861826270218204e-27)	-0.3575174648172522(0.0008417828138705059)	0.11258479295332592(0.3078984398090327)	-0.22211197732104893(0.04229277601846364)	0.692335729472512(2.999507638662804e-13)	0.8248051027639971(5.238607267827712e-22)	-0.013283385643413992(0.9045423145546464)	0.5711299762042576(1.6152338033217333e-07)
CC	-0.3362761972258783(0.001763264551398543)	1.0(0.0)	-0.37596436164827374(0.0004244811932706426)	0.1253822010732004(0.25578103672278935)	-0.20457628834666397(0.06194730413569489)	0.0705274881036752(0.52379648309434)	-0.09237622759947353(0.4032982791252935)	-0.21785967399007794(0.04650508255801298)	0.2199453275286018(0.04439765290417887)	-0.33478037172808545(0.004047558670120668)
CRP	0.8751847727042623(1.3861826270218204e-27)	-0.37596436164827374(0.0004244811932706426)	1.0(0.0)	-0.3746481725220209(0.0004463355737474516)	0.17430393844284703(0.11279603186845195)	-0.26062569606155717(0.016646623390113285)	0.7718942998886301(8.360693645835084e-18)	0.7790624683608383(2.6408128943624083e-18)	-0.05665687961931761(0.6087211974388547)	0.5844748858447489(7.03094830448812e-08)
Hb	-0.3575174648172522(0.0008417828138705059)	0.1253822010732004(0.25578103672278935)	-0.3746481725220209(0.0004463355737474516)	1.0(0.0)	-0.20773514224967096(0.05794197976145509)	0.4659714488204921(7.936600962623328e-06)	-0.04932671863926293(0.6558975920870749)	-0.23825048091525766(0.029079009411124672)	-0.18110762377240053(0.09921490827628725)	0.13078011447681526(0.2735186093966926)
Hp	0.11258479295332592(0.3078984398090327)	-0.20457628834666397(0.06194730413569489)	0.17430393844284703(0.11279603186845195)	-0.20773514224967096(0.05794197976145509)	1.0(0.0)	0.17837400020249064(0.10450895647496272)	0.16555634301913538(0.13231896324401454)	0.16126354156120282(0.14279299271006965)	0.15915763895919816(0.1481541301531436)	0.27220400025725133(0.020713362110637634)
IGF1	-0.22211197732104893(0.04229277601846364)	0.0705274881036752(0.52379648309434)	-0.26062569606155717(0.016646623390113285)	0.4659714488204921(7.936600962623328e-06)	0.17837400020249064(0.10450895647496272)	1.0(0.0)	0.09118153285410549(0.40943350602628226)	0.12044142958388175(0.2751399624069292)	0.218183659005771(0.046172394133264294)	0.31436105215769505(0.007160130606475808)
LPSBP	0.692335729472512(2.999507638662804e-13)	-0.09237622759947353(0.4032982791252935)	0.7718942998886301(8.360693645835084e-18)	-0.04932671863926293(0.6558975920870749)	0.16555634301913538(0.13231896324401454)	0.09118153285410549(0.40943350602628226)	1.0(0.0)	0.7873645843879722(6.57986105075547e-19)	-0.02174749417839425(0.8443317626647444)	0.7128111132548718(2.162238576884731e-12)
MBL	0.8248051027639971(5.238607267827712e-22)	-0.21785967399007794(0.04650508255801298)	0.7790624683608383(2.6408128943624083e-18)	-0.23825048091525766(0.029079009411124672)	0.16126354156120282(0.14279299271006965)	0.12044142958388175(0.2751399624069292)	0.7873645843879722(6.57986105075547e-19)	1.0(0.0)	-0.001619925078465121(0.9883318316754861)	0.5601324844041418(3.1198129085241916e-07)
MPO	-0.013283385643413992(0.9045423145546464)	0.2199453275286018(0.04439765290417887)	-0.05665687961931761(0.6087211974388547)	-0.18110762377240053(0.09921490827628725)	0.15915763895919816(0.1481541301531436)	0.218183659005771(0.046172394133264294)	-0.02174749417839425(0.8443317626647444)	-0.001619925078465121(0.9883318316754861)	1.0(0.0)	0.022123609235320602(0.8536509341401424)
SAA	0.5711299762042576(1.6152338033217333e-07)	-0.33478037172808545(0.004047558670120668)	0.5844748858447489(7.03094830448812e-08)	0.13078011447681526(0.2735186093966926)	0.27220400025725133(0.020713362110637634)	0.31436105215769505(0.007160130606475808)	0.7128111132548718(2.162238576884731e-12)	0.5601324844041418(3.1198129085241916e-07)	0.022123609235320602(0.8536509341401424)	1.0(0.0)

## Sheet: handball
	A1AG	CC	CRP	Hb	Hp	IGF1	LPSBP	MBL	MPO	SAA
A1AG	0.9999999999999998(0.0)	-0.07572277581661378(0.3756340012324544)	0.614057822065329(9.09474217577967e-16)	0.3202511282899146(0.0001213727938408966)	-0.01725725010054068(0.8401999705623644)	0.042696277760400365(0.6177344982302524)	0.7199383350462486(1.7463960807108006e-23)	0.22688234505563248(0.007234176036111298)	0.12930425845658874(0.12924531755544305)	0.40703831523792733(1.4906880489563317e-05)
CC	-0.07572277581661378(0.3756340012324544)	0.9999999999999998(0.0)	-0.04342017069574154(0.6117808842090278)	0.26012332990750253(0.001984567355807411)	0.1525224540864203(0.07305650860013485)	0.28215737968631305(0.0007649055311784845)	-0.06137897135707582(0.4728868654739441)	0.32039411948701907(0.00012047915449664762)	0.20169355199070554(0.017266558287071857)	0.0004786255888354284(0.996114857143308)
CRP	0.614057822065329(9.09474217577967e-16)	-0.04342017069574154(0.6117808842090278)	0.9999999999999998(0.0)	0.2776352830778855(0.0009362494493868716)	0.1118861432593056(0.18974706437613714)	-0.3130792260601456(0.00017500442900388093)	0.6920907994101613(3.919785796515139e-21)	0.07057509272085435(0.40903988027023885)	0.0019348496358192946(0.9819649029489406)	0.7237675391087488(1.872011621227159e-18)
Hb	0.3202511282899146(0.0001213727938408966)	0.26012332990750253(0.001984567355807411)	0.2776352830778855(0.0009362494493868716)	0.9999999999999998(0.0)	-0.09098261763260199(0.28678823744521154)	0.07141069752893336(0.4035014344139587)	0.3343312927297913(5.758580151240119e-05)	0.2465570400822199(0.0034343419601294755)	0.05675409982572947(0.5069375066933259)	0.2432274479179787(0.011993431682610476)
Hp	-0.01725725010054068(0.8401999705623644)	0.1525224540864203(0.07305650860013485)	0.1118861432593056(0.18974706437613714)	-0.09098261763260199(0.28678823744521154)	0.9999999999999998(0.0)	0.005563251262344161(0.9481756133355891)	-0.03705706242459448(0.664942223938157)	0.2855802314670003(0.0006549109730956515)	-0.2134232986281782(0.011647871681737636)	0.45719827694788023(8.36086542603488e-07)
IGF1	0.042696277760400365(0.6177344982302524)	0.28215737968631305(0.0007649055311784845)	-0.3130792260601456(0.00017500442900388093)	0.07141069752893336(0.4035014344139587)	0.005563251262344161(0.9481756133355891)	0.9999999999999998(0.0)	-0.024549801152866525(0.7742138240725889)	0.22691809285490858(0.007224772725411249)	0.05490415121319092(0.520905969974303)	-0.23247600574350707(0.016482136044425243)
LPSBP	0.7199383350462486(1.7463960807108006e-23)	-0.06137897135707582(0.4728868654739441)	0.6920907994101613(3.919785796515139e-21)	0.3343312927297913(5.758580151240119e-05)	-0.03705706242459448(0.664942223938157)	-0.024549801152866525(0.7742138240725889)	0.9999999999999998(0.0)	0.06738013316055229(0.4306249589731964)	0.18839983913490327(0.02634605952964785)	0.54857042093861(1.145996766507699e-09)
MBL	0.22688234505563248(0.007234176036111298)	0.32039411948701907(0.00012047915449664762)	0.07057509272085435(0.40903988027023885)	0.2465570400822199(0.0034343419601294755)	0.2855802314670003(0.0006549109730956515)	0.22691809285490858(0.007224772725411249)	0.06738013316055229(0.4306249589731964)	0.9999999999999998(0.0)	0.09600965190580453(0.26087945277097874)	0.07268559336977605(0.45902631023575546)
MPO	0.12930425845658874(0.12924531755544305)	0.20169355199070554(0.017266558287071857)	0.0019348496358192946(0.9819649029489406)	0.05675409982572947(0.5069375066933259)	-0.2134232986281782(0.011647871681737636)	0.05490415121319092(0.520905969974303)	0.18839983913490327(0.02634605952964785)	0.09600965190580453(0.26087945277097874)	0.9999999999999998(0.0)	-0.08604680454442401(0.3804703087378244)
SAA	0.40703831523792733(1.4906880489563317e-05)	0.0004786255888354284(0.996114857143308)	0.7237675391087488(1.872011621227159e-18)	0.2432274479179787(0.011993431682610476)	0.45719827694788023(8.36086542603488e-07)	-0.23247600574350707(0.016482136044425243)	0.54857042093861(1.145996766507699e-09)	0.07268559336977605(0.45902631023575546)	-0.08604680454442401(0.3804703087378244)	1.0(0.0)

## Sheet: karate
	A1AG	CC	CRP	Hb	Hp	IGF1	LPSBP	MBL	MPO	SAA
A1AG	1.0(0.0)	0.2947115384615384(0.017166163936596392)	0.5567307692307693(1.4650370219087767e-06)	0.23505244755244756(0.059459074478365556)	0.3704545454545454(0.0023845582437102475)	0.6058566433566434(8.916324653386326e-08)	0.0021416083916083917(0.9864915093296089)	0.3637237762237762(0.0028988098736038217)	0.04680944055944056(0.7111811248367252)	0.2897136177673875(0.02603503272652496)
CC	0.2947115384615384(0.017166163936596392)	1.0(0.0)	0.4011800699300699(0.0009264347075246062)	0.48719405594405596(3.86000925792e-05)	0.3361451048951049(0.0061878215266734675)	0.2729895104895105(0.027794029389541192)	0.15826048951048952(0.20798259413407594)	0.09833916083916083(0.435777217220885)	0.26083916083916087(0.03584974629513296)	0.19327878433664525(0.14245561504808493)
CRP	0.5567307692307693(1.4650370219087767e-06)	0.4011800699300699(0.0009264347075246062)	1.0(0.0)	0.3821678321678322(0.0016807008740089481)	0.4324300699300699(0.0003214832410533426)	0.44405594405594406(0.00021111946213572117)	0.18745629370629371(0.13483961622312873)	0.0451486013986014(0.7210026593043879)	0.03234265734265734(0.7981344309785764)	0.5042665108123905(4.65917080274125e-05)
Hb	0.23505244755244756(0.059459074478365556)	0.48719405594405596(3.86000925792e-05)	0.3821678321678322(0.0016807008740089481)	1.0(0.0)	0.2980769230769231(0.015880837092819223)	0.1312937062937063(0.2971771476926292)	-0.028977272727272723(0.818762205802706)	0.09641608391608392(0.4448487121474033)	0.09007867132867133(0.4754753265008349)	0.1402104032729398(0.28951946872395506)
Hp	0.3704545454545454(0.0023845582437102475)	0.3361451048951049(0.0061878215266734675)	0.4324300699300699(0.0003214832410533426)	0.2980769230769231(0.015880837092819223)	1.0(0.0)	0.42875874125874125(0.0003660031174326363)	0.2346153846153846(0.05994777353735037)	-0.10576923076923077(0.4017226433022776)	0.027622377622377625(0.8271024365412425)	0.3852133255406196(0.002588745034759501)
IGF1	0.6058566433566434(8.916324653386326e-08)	0.2729895104895105(0.027794029389541192)	0.44405594405594406(0.00021111946213572117)	0.1312937062937063(0.2971771476926292)	0.42875874125874125(0.0003660031174326363)	1.0(0.0)	0.21713286713286714(0.08231512275647264)	-0.15301573426573425(0.2236434788016646)	0.11424825174825173(0.36483076880206466)	0.40409117475160733(0.0015034450100859988)
LPSBP	0.0021416083916083917(0.9864915093296089)	0.15826048951048952(0.20798259413407594)	0.18745629370629371(0.13483961622312873)	-0.028977272727272723(0.818762205802706)	0.2346153846153846(0.05994777353735037)	0.21713286713286714(0.08231512275647264)	1.0(0.0)	-0.06979895104895105(0.5806107899899102)	0.15052447552447554(0.2313636971165794)	0.8476329631794274(2.523435340809845e-17)
MBL	0.3637237762237762(0.0028988098736038217)	0.09833916083916083(0.435777217220885)	0.0451486013986014(0.7210026593043879)	0.09641608391608392(0.4448487121474033)	-0.10576923076923077(0.4017226433022776)	-0.15301573426573425(0.2236434788016646)	-0.06979895104895105(0.5806107899899102)	1.0(0.0)	-0.1541083916083916(0.22031479782039012)	0.09193454120397429(0.4886094441126806)
MPO	0.04680944055944056(0.7111811248367252)	0.26083916083916087(0.03584974629513296)	0.03234265734265734(0.7981344309785764)	0.09007867132867133(0.4754753265008349)	0.027622377622377625(0.8271024365412425)	0.11424825174825173(0.36483076880206466)	0.15052447552447554(0.2313636971165794)	-0.1541083916083916(0.22031479782039012)	1.0(0.0)	0.017475160724722386(0.8954847936796897)
SAA	0.2897136177673875(0.02603503272652496)	0.19327878433664525(0.14245561504808493)	0.5042665108123905(4.65917080274125e-05)	0.1402104032729398(0.28951946872395506)	0.3852133255406196(0.002588745034759501)	0.40409117475160733(0.0015034450100859988)	0.8476329631794274(2.523435340809845e-17)	0.09193454120397429(0.4886094441126806)	0.017475160724722386(0.8954847936796897)	1.0(0.0)

## Sheet: modern pentathlon
	A1AG	CC	CRP	Hb	Hp	IGF1	LPSBP	MBL	MPO	SAA
A1AG	1.0(0.0)	0.1958263573307821(0.03852155489005065)	0.15312467967335225(0.10699230359668623)	0.32166774865889913(0.0005433694491457037)	0.4011258413913282(1.1704835612259955e-05)	-0.15690026309495336(0.09851464490836624)	0.2466856869511737(0.008740488147388764)	0.7270304438446031(1.1300354409694675e-19)	0.23251443605425906(0.013624780342178802)	0.5796543262562682(1.1379085429476765e-10)
CC	0.1958263573307821(0.03852155489005065)	1.0(0.0)	0.5223032767280555(3.4952650161309506e-09)	0.581730276420542(1.740368482520275e-11)	0.41007790344073536(7.112478307876589e-06)	0.01068609696928281(0.9109617695400767)	0.6084070796460177(1.115290905452381e-12)	0.1993883896538764(0.0350597096131325)	0.1667834079338504(0.0788154454869022)	0.5130374479889044(2.570571350402633e-08)
CRP	0.15312467967335225(0.10699230359668623)	0.5223032767280555(3.4952650161309506e-09)	1.0(0.0)	0.5237639662418424(3.105248904549242e-09)	0.23364198585437523(0.013163621747397049)	-0.31721734376601635(0.0006546219917528546)	0.8091451122424574(3.7147218071226286e-27)	0.41605733419892715(5.058409344458556e-06)	0.41135066798783615(6.618413044544338e-06)	0.611373092926491(5.453897901191429e-12)
Hb	0.32166774865889913(0.0005433694491457037)	0.581730276420542(1.740368482520275e-11)	0.5237639662418424(3.105248904549242e-09)	1.0(0.0)	0.18842040523456455(0.04664140848478121)	0.028146034783202926(0.768309875419652)	0.6177777018484982(3.992711691776338e-13)	0.23523080602726623(0.012536934458077938)	-0.00303242559879728(0.9746855988092151)	0.6558732529606317(4.143888601063221e-14)
Hp	0.4011258413913282(1.1704835612259955e-05)	0.41007790344073536(7.112478307876589e-06)	0.23364198585437523(0.013163621747397049)	0.18842040523456455(0.04664140848478121)	1.0(0.0)	0.0470666621109099(0.6221595640728665)	0.4731779820275395(1.374792211840609e-07)	0.4349352513069327(1.6508962430214301e-06)	0.4014162708852974(1.151977083404121e-05)	0.3584017923823749(0.0001871793517873567)
IGF1	-0.15690026309495336(0.09851464490836624)	0.01068609696928281(0.9109617695400767)	-0.31721734376601635(0.0006546219917528546)	0.028146034783202926(0.768309875419652)	0.0470666621109099(0.6221595640728665)	1.0(0.0)	-0.011463422967847747(0.9045145144592284)	-0.5615795947654355(1.1825321625384322e-10)	-0.07261591553626953(0.4467295961857294)	0.07222874213165477(0.4662210543349887)
LPSBP	0.2466856869511737(0.008740488147388764)	0.6084070796460177(1.115290905452381e-12)	0.8091451122424574(3.7147218071226286e-27)	0.6177777018484982(3.992711691776338e-13)	0.4731779820275395(1.374792211840609e-07)	-0.011463422967847747(0.9045145144592284)	1.0(0.0)	0.3036525779888612(0.0011350710828822554)	0.37168141592920356(5.4622448550544994e-05)	0.8001066894270779(2.249222910410378e-24)
MBL	0.7270304438446031(1.1300354409694675e-19)	0.1993883896538764(0.0350597096131325)	0.41605733419892715(5.058409344458556e-06)	0.23523080602726623(0.012536934458077938)	0.4349352513069327(1.6508962430214301e-06)	-0.5615795947654355(1.1825321625384322e-10)	0.3036525779888612(0.0011350710828822554)	1.0(0.0)	0.37955718044213616(3.669855775488814e-05)	0.32999039795156304(0.0006240664956205176)
MPO	0.23251443605425906(0.013624780342178802)	0.1667834079338504(0.0788154454869022)	0.41135066798783615(6.618413044544338e-06)	-0.00303242559879728(0.9746855988092151)	0.4014162708852974(1.151977083404121e-05)	-0.07261591553626953(0.4467295961857294)	0.37168141592920356(5.4622448550544994e-05)	0.37955718044213616(3.669855775488814e-05)	1.0(0.0)	0.24156620078950178(0.013495065697470351)
SAA	0.5796543262562682(1.1379085429476765e-10)	0.5130374479889044(2.570571350402633e-08)	0.611373092926491(5.453897901191429e-12)	0.6558732529606317(4.143888601063221e-14)	0.3584017923823749(0.0001871793517873567)	0.07222874213165477(0.4662210543349887)	0.8001066894270779(2.249222910410378e-24)	0.32999039795156304(0.0006240664956205176)	0.24156620078950178(0.013495065697470351)	1.0(0.0)
