# Supplementary material for: Sportomics method to assess acute phase proteins in Olympic level athletes using dried blood spots and multiplex assay
Source: Sci Rep. 2022 Nov 18;12:19824. doi: 10.1038/s41598-022-23300-y (PMC9672598; doi:10.1038/s41598-022-23300-y)
Supplement: Supplementary file 2 — Supplementary Information 2. [file 41598_2022_23300_MOESM2_ESM.xlsx]

## Sheet: Authorship
Supplementary Material 2. Protein-protein interactions.
Sportomics method to assess acute phase proteins in Olympic level athletes using dried blood spots and multiplex assay.
Adriana Bassini1, 2 #; Silvia Sartoretto1 #; Lukas Jurisica1, 3; Alexandre Magno-França1; Leigh Anderson4; Terry Pearson4; Morty Razavi4; Vinod Chandran5; LeRoy Martin III6; Igor Jurisica7,8 § and L. C. Cameron1 § *
1Laboratory of Protein Biochemistry, Federal University of State of Rio de Janeiro, Brazil
2SOmics, ES, Brazil
3School of Computer Science, Carleton University, Ottawa, Canada
4SISCAPA Assay Technologies, Inc., Washington DC, USA
5Arthritis Program, Schroeder Arthritis Institute, Krembil Research Institute, University Health Network, Toronto, Ontario & Faculty of Medicine, University of Toronto, Toronto, Ontario
6Waters Technologies, MA, USA
7Osteoarthritis Research Program, Division of Orthopedic Surgery, Schroeder Arthritis Institute, and Data Science Discovery Centre for Chronic Diseases, Krembil Research Institute, University Health Network; and Departments of Medical Biophysics and Computer Science, University of Toronto, Toronto, Ontario, Canada
8Institute of Neuroimmunology, Slovak Academy of Sciences, Bratislava, Slovakia
Corresponding author
cameron@unirio.br

## Sheet: PPI
UniProt1	UniProt2	symbol1	symbol2	evidence type	methods	PMIDs	DBs
P00738	P68871	HP	HBB	exp	affinity chromatography technology	7378053	HPRD|biogrid
P00738	Q9H081	HP	MIS12	exp	tandem affinity purification|affinity chromatography technology	20360068	IntAct|biogrid
P00738	P62993	HP	GRB2	exp	two hybrid	18624398	IntAct|biogrid
P00738	Q7Z6E9	HP	RBBP6	exp	two hybrid	18624398	IntAct|biogrid
P00738	Q15717	HP	ELAVL1	exp	affinity chromatography technology	19322201	biogrid
P00738	P35670	HP	ATP7B	exp	two hybrid	16676348	biogrid
P00738	Q9BQB6	HP	VKORC1	exp	two hybrid	21103663	biogrid
P00738	P02768	HP	ALB	exp|pred	affinity chromatography technology|anti bait coimmunoprecipitation	15174051	IntAct|biogrid|IID-pred
P00738	P21980	HP	TGM2	exp	two hybrid	21988832	IntAct|biogrid
P00738	P62913	HP	RPL11	exp	two hybrid	21988832	IntAct|biogrid
P00738	Q9Y6N6	HP	LAMC3	exp	two hybrid	21988832	IntAct|biogrid
P00738	P84022	HP	SMAD3	exp	two hybrid	21988832	IntAct|biogrid
P00738	Q9H3D4	HP	TP63	exp	two hybrid	21988832	IntAct|biogrid
P00738	Q14764	HP	MVP	exp	two hybrid	21988832	IntAct|biogrid
P00738	Q8N9F7	HP	GDPD1	exp	anti tag coimmunoprecipitation|affinity chromatography technology	26186194|28514442	IntAct|biogrid
P00738	Q9UMR2	HP	DDX19B	exp	anti tag coimmunoprecipitation|affinity chromatography technology	26186194|28514442	IntAct|biogrid
P00738	Q659A1	HP	ICE2	exp	anti tag coimmunoprecipitation|affinity chromatography technology	26186194|28514442	IntAct|biogrid
P00738	Q06265	HP	EXOSC9	exp	anti tag coimmunoprecipitation|affinity chromatography technology	26496610	IntAct|biogrid
P00738	Q99523	HP	SORT1	exp	anti tag coimmunoprecipitation|affinity chromatography technology	26496610	IntAct|biogrid
P00738	P02647	HP	APOA1	exp|pred	enzyme linked immunosorbent assay|competition binding|unspecified method	19758344|15533931	biogrid|MINT|IID-pred
P00738	Q9H8H2	HP	DDX31	exp	anti tag coimmunoprecipitation|affinity chromatography technology	28514442	IntAct|biogrid
P00738	Q96L92	HP	SNX27	exp	anti tag coimmunoprecipitation|affinity chromatography technology	28514442	IntAct|biogrid
P00738	Q16659	HP	MAPK6	exp	anti tag coimmunoprecipitation|affinity chromatography technology	28514442	IntAct|biogrid
P00738	Q92731	HP	ESR2	exp	affinity chromatography technology	29509190	biogrid
P00738	Q9Y282	HP	ERGIC3	exp	affinity chromatography technology	31142615	biogrid
P00738	Q8IY92	HP	SLX4	exp	anti tag coimmunoprecipitation	19596235	IntAct
P00738	P02649	HP	APOE	exp|pred	filter binding|competition binding|enzyme linked immunosorbent assay|pull down	19758344	MINT|IID-pred
P00738	P62136	HP	PPP1CA	exp	anti bait coimmunoprecipitation	25593058	bhf-ucl
P00738	P10636	HP	MAPT	exp|pred	anti bait coimmunoprecipitation	26402096	UniProt|IID-pred
P00738	Q93079	HP	HIST1H2BH	exp	cross-linking study	30021884	IntAct
P00738	Q5S007	HP	LRRK2	exp	anti tag coimmunoprecipitation	31046837	IntAct
P00738	Q07021	HP	C1QBP	exp	anti tag coimmunoprecipitation	28565870	IntAct
P00738	Q9NZP8	HP	C1RL	exp|pred		15385675	HPRD|IID-pred
P00738	P11215	HP	ITGAM	exp		11967116	HPRD
P00738	P05107	HP	ITGB2	exp		11967116	HPRD
P00738	Q86VB7	HP	CD163	exp|pred		11854028	HPRD|IID-pred
P00738	P20273	HP	CD22	exp|pred		11967116	HPRD|IID-pred
P00738	P80511	HP	S100A12	pred			IID-pred
P00738	P04180	HP	LCAT	pred			IID-pred
P00738	P06702	HP	S100A9	pred			IID-pred
P00738	P05067	HP	APP	pred			IID-pred
P00738	P01008	HP	SERPINC1	pred			IID-pred
P00738	P41218	HP	MNDA	pred			IID-pred
P00738	P12838	HP	DEFA4	pred			IID-pred
P00738	P02760	HP	AMBP	pred			IID-pred
P00738	P01009	HP	SERPINA1	pred			IID-pred
P00738	P55058	HP	PLTP	pred			IID-pred
P00738	P01023	HP	A2M	pred			IID-pred
P00738	P05109	HP	S100A8	pred			IID-pred
P00738	P14780	HP	MMP9	pred			IID-pred
P00738	P02654	HP	APOC1	pred			IID-pred
P00738	Q96HJ5	HP	MS4A3	pred			IID-pred
P00738	P17213	HP	BPI	pred			IID-pred
P00738	P02671	HP	FGA	pred			IID-pred
P00738	P02766	HP	TTR	pred			IID-pred
P00738	P25815	HP	S100P	pred			IID-pred
P00738	P02675	HP	FGB	pred			IID-pred
P00738	P98155	HP	VLDLR	pred			IID-pred
P00738	Q14114	HP	LRP8	pred			IID-pred
P00738	P02679	HP	FGG	pred			IID-pred
P00738	P32320	HP	CDA	pred			IID-pred
P00738	P05164	HP	MPO	pred			IID-pred
P00738	P31997	HP	CEACAM8	pred			IID-pred
P00738	P10153	HP	RNASE2	pred			IID-pred
P00738	P02655	HP	APOC2	pred			IID-pred
P00738	P98164	HP	LRP2	pred			IID-pred
P00738	P57727	HP	TMPRSS3	pred			IID-pred
P00738	P08861	HP	CELA3B	pred			IID-pred
P00738	P08246	HP	ELANE	pred			IID-pred
P00738	P00747	HP	PLG	pred			IID-pred
P00738	P09871	HP	C1S	pred			IID-pred
P00738	P56730	HP	PRSS12	pred			IID-pred
P00738	Q2TV78	HP	MST1L	pred			IID-pred
P00738	Q5K4E3	HP	PRSS36	pred			IID-pred
P00738	Q7RTY7	HP	OVCH1	pred			IID-pred
P00738	Q8IU80	HP	TMPRSS6	pred			IID-pred
P00738	Q9UI38	HP	PRSS50	pred			IID-pred
P00738	Q9Y5Q5	HP	CORIN	pred			IID-pred
P00738	Q9Y5Y6	HP	ST14	pred			IID-pred
P00738	P02790	HP	HPX	pred			IID-pred
P00738	Q92876	HP	KLK6	pred			IID-pred
P00738	P00748	HP	F12	pred			IID-pred
P00738	P00750	HP	PLAT	pred			IID-pred
P00738	P03951	HP	F11	pred			IID-pred
P00738	P08218	HP	CELA2B	pred			IID-pred
P00738	P08709	HP	F7	pred			IID-pred
P00738	P10323	HP	ACR	pred			IID-pred
P00738	P14210	HP	HGF	pred			IID-pred
P00738	P26927	HP	MST1	pred			IID-pred
P00738	P48740	HP	MASP1	pred			IID-pred
P00738	P98073	HP	TMPRSS15	pred			IID-pred
P00738	Q04756	HP	HGFAC	pred			IID-pred
P00738	Q2L4Q9	HP	PRSS53	pred			IID-pred
P00738	Q6PEW0	HP	PRSS54	pred			IID-pred
P00738	Q6ZWK6	HP	TMPRSS11F	pred			IID-pred
P00738	Q7RTY5	HP	PRSS48	pred			IID-pred
P00738	Q9BYE2	HP	TMPRSS13	pred			IID-pred
P00738	Q9UL52	HP	TMPRSS11E	pred			IID-pred
P00738	P00740	HP	F9	pred			IID-pred
P00738	P00742	HP	F10	pred			IID-pred
P00738	P03952	HP	KLKB1	pred			IID-pred
P00738	P04070	HP	PROC	pred			IID-pred
P00738	P05981	HP	HPN	pred			IID-pred
P00738	Q6ZMR5	HP	TMPRSS11A	pred			IID-pred
P00738	Q7Z5A4	HP	PRSS42P	pred			IID-pred
P00738	Q99895	HP	CTRC	pred			IID-pred
P00738	Q9H3S3	HP	TMPRSS5	pred			IID-pred
P00738	Q9NRR2	HP	TPSG1	pred			IID-pred
P00738	Q9UNI1	HP	CELA1	pred			IID-pred
P00738	Q9Y6M0	HP	PRSS21	pred			IID-pred
P00738	P00749	HP	PLAU	pred			IID-pred
P00738	P06870	HP	KLK1	pred			IID-pred
P00738	P08217	HP	CELA2A	pred			IID-pred
P00738	P20160	HP	AZU1	pred			IID-pred
P00738	P24158	HP	PRTN3	pred			IID-pred
P00738	Q16651	HP	PRSS8	pred			IID-pred
P00738	Q6UWY2	HP	PRSS57	pred			IID-pred
P00738	Q86WS5	HP	TMPRSS12	pred			IID-pred
P00738	Q8NF86	HP	PRSS33	pred			IID-pred
P00738	Q9BQR3	HP	PRSS27	pred			IID-pred
P00738	Q9GZN4	HP	PRSS22	pred			IID-pred
P00738	Q9NRS4	HP	TMPRSS4	pred			IID-pred
P00738	P07288	HP	KLK3	pred			IID-pred
P00738	P10144	HP	GZMB	pred			IID-pred
P00738	Q15661	HP	TPSAB1	pred			IID-pred
P00738	P20718	HP	GZMH	pred			IID-pred
P00738	P51124	HP	GZMM	pred			IID-pred
P00738	Q9H2R5	HP	KLK15	pred			IID-pred
P00738	Q9UBX7	HP	KLK11	pred			IID-pred
P00738	Q9UKQ9	HP	KLK9	pred			IID-pred
P00738	Q9UKR0	HP	KLK12	pred			IID-pred
P00738	Q9UKR3	HP	KLK13	pred			IID-pred
P00738	P00746	HP	CFD	pred			IID-pred
P00738	P08311	HP	CTSG	pred			IID-pred
P00738	P12544	HP	GZMA	pred			IID-pred
P00738	P20231	HP	TPSB2	pred			IID-pred
P00738	P35030	HP	PRSS3	pred			IID-pred
P00738	P40313	HP	CTRL	pred			IID-pred
P00738	P49863	HP	GZMK	pred			IID-pred
P00738	Q8IYP2	HP	PRSS58	pred			IID-pred
P00738	Q9BZJ3	HP	TPSD1	pred			IID-pred
P00738	Q9P0G3	HP	KLK14	pred			IID-pred
P00738	Q9Y337	HP	KLK5	pred			IID-pred
P00738	Q9Y5K2	HP	KLK4	pred			IID-pred
P00738	Q86T26	HP	TMPRSS11B	pred			IID-pred
P00738	P07477	HP	PRSS1	pred			IID-pred
P00738	P07478	HP	PRSS2	pred			IID-pred
P00738	P20151	HP	KLK2	pred			IID-pred
P00738	P49862	HP	KLK7	pred			IID-pred
P00738	Q8NHM4	HP	PRSS3P2	pred			IID-pred
P00738	P80188	HP	LCN2	pred			IID-pred
P00738	P10646	HP	TFPI	pred			IID-pred
P00738	Q6UXH9	HP	PAMR1	pred			IID-pred
P00738	P00738	HP	HP	pred			IID-pred
P00738	P48307	HP	TFPI2	pred			IID-pred
P00738	P05546	HP	SERPIND1	pred			IID-pred
P00738	P00751	HP	CFB	pred			IID-pred
P00738	Q14520	HP	HABP2	pred			IID-pred
P00738	Q7Z410	HP	TMPRSS9	pred			IID-pred
P00738	P12755	HP	SKI	pred			IID-pred
P00738	P05156	HP	CFI	pred			IID-pred
P00738	P07204	HP	THBD	pred			IID-pred
P00738	Q8IUA0	HP	WFDC8	pred			IID-pred
P00738	P83110	HP	HTRA3	pred			IID-pred
P00738	P06681	HP	C2	pred			IID-pred
P00738	Q92743	HP	HTRA1	pred			IID-pred
P00738	P48546	HP	GIPR	pred			IID-pred
P00738	P50461	HP	CSRP3	pred			IID-pred
P00738	P23946	HP	CMA1	pred			IID-pred
P00738	P01138	HP	NGF	pred			IID-pred
P00738	Q16595	HP	FXN	pred			IID-pred
P00738	P62380	HP	TBPL1	pred			IID-pred
P00738	P02144	HP	MB	pred			IID-pred
P00738	Q03393	HP	PTS	pred			IID-pred
P00738	P05231	HP	IL6	pred			IID-pred
P00738	P29965	HP	CD40LG	pred			IID-pred
P00738	P07998	HP	RNASE1	pred			IID-pred
P00738	Q8TEX9	HP	IPO4	pred			IID-pred
P00738	Q9BWX5	HP	GATA5	pred			IID-pred
P00738	P02765	HP	AHSG	pred			IID-pred
P00738	P01024	HP	C3	pred			IID-pred
P00738	P0C0L4	HP	C4A	pred			IID-pred
P00738	P01031	HP	C5	pred			IID-pred
P00738	P20742	HP	PZP	pred			IID-pred
P00738	P02746	HP	C1QB	pred			IID-pred
P00738	P02747	HP	C1QC	pred			IID-pred
P00738	P02745	HP	C1QA	pred			IID-pred
P00738	Q9BXW9	HP	FANCD2	ortho-exp			IID-ortho
P00738	Q13227	HP	GPS2	ortho-exp			IID-ortho
P00738	Q9H2F3	HP	HSD3B7	ortho-exp			IID-ortho
P00738	P62258	HP	YWHAE	ortho-exp			IID-ortho
P00738	P06213	HP	INSR	ortho-exp			IID-ortho
P01034	P07858	CST3	CTSB	exp|pred	imaging technique|pull down	7890620|11115496|22693552|14503883|1996959	HPRD|BCI|biogrid|IID-pred
P01034	P04080	CST3	CSTB	exp|pred	enzymatic study	1996959	biogrid|IID-pred
P01034	P0C0L4	CST3	C4A	exp	pull down	2304899	HPRD|biogrid
P01034	Q9Y4L5	CST3	RNF115	exp	two hybrid	22315970	biogrid
P01034	P54253	CST3	ATXN1	exp	two hybrid	16713569	HPRD|IntAct|biogrid
P01034	P02768	CST3	ALB	exp	anti bait coimmunoprecipitation|affinity chromatography technology	15174051	IntAct|biogrid
P01034	Q9H8H2	CST3	DDX31	exp	anti tag coimmunoprecipitation|affinity chromatography technology	28514442	IntAct|biogrid
P01034	P01034	CST3	CST3	exp	infrared spectroscopy|x-ray crystallography|classical fluorescence spectroscopy|electron microscopy|light microscopy|transmission electron microscopy|dynamic light scattering	26865059|25479090	MINT
P01034	Q8IXL6	CST3	FAM20C	exp	protein kinase assay	22582013	IntAct
P01034	P05067	CST3	APP	exp|pred|ortho-exp	affinity chromatography technology	28650319	UniProt|IID-ortho|IID-pred
P01034	P07339	CST3	CTSD	exp		2013314	HPRD|BCI
P01034	P25774	CST3	CTSS	exp|pred		7890620|11115496	HPRD|BCI|IID-pred
P01034	P07711	CST3	CTSL	exp|pred		10428479	HPRD|BCI|IID-pred
P01034	P01040	CST3	CSTA	pred			IID-pred
P01034	Q14515	CST3	SPARCL1	pred			IID-pred
P01034	Q02556	CST3	IRF8	pred			IID-pred
P01034	P17947	CST3	SPI1	pred			IID-pred
P01034	P01036	CST3	CST4	pred			IID-pred
P01034	P60903	CST3	S100A10	pred			IID-pred
P01034	Q9NYA1	CST3	SPHK1	pred			IID-pred
P01034	P02760	CST3	AMBP	pred			IID-pred
P01034	P05091	CST3	ALDH2	pred			IID-pred
P01034	Q16665	CST3	HIF1A	pred			IID-pred
P01034	P01042	CST3	KNG1	pred			IID-pred
P01034	Q92835	CST3	INPP5D	pred			IID-pred
P01034	Q99814	CST3	EPAS1	pred			IID-pred
P01034	Q9BY67	CST3	CADM1	pred			IID-pred
P01034	P11047	CST3	LAMC1	pred			IID-pred
P01034	Q99075	CST3	HBEGF	pred			IID-pred
P01034	Q15465	CST3	SHH	pred			IID-pred
P01034	P09228	CST3	CST2	pred			IID-pred
P01034	P01037	CST3	CST1	pred			IID-pred
P01034	P21333	CST3	FLNA	pred			IID-pred
P01034	P49810	CST3	PSEN2	pred			IID-pred
P01034	P07996	CST3	THBS1	pred			IID-pred
P01034	P02461	CST3	COL3A1	pred			IID-pred
P01034	P24158	CST3	PRTN3	pred			IID-pred
P01034	Q15011	CST3	HERPUD1	pred			IID-pred
P01034	Q9UK22	CST3	FBXO2	pred			IID-pred
P01034	P14543	CST3	NID1	pred			IID-pred
P01034	P17301	CST3	ITGA2	pred			IID-pred
P01034	P08253	CST3	MMP2	pred			IID-pred
P01034	P20908	CST3	COL5A1	pred			IID-pred
P01034	P31751	CST3	AKT2	pred			IID-pred
P01034	P09958	CST3	FURIN	pred			IID-pred
P01034	Q9NRD1	CST3	FBXO6	pred			IID-pred
P01034	Q04656	CST3	ATP7A	pred			IID-pred
P01034	Q7Z3E1	CST3	TIPARP	pred			IID-pred
P01034	P29279	CST3	CCN2	pred			IID-pred
P01034	P27540	CST3	ARNT	pred			IID-pred
P01034	P02452	CST3	COL1A1	pred			IID-pred
P01034	P22105	CST3	TNXB	pred			IID-pred
P01034	P04004	CST3	VTN	pred			IID-pred
P01034	P15918	CST3	RAG1	pred			IID-pred
P01034	P13726	CST3	F3	pred			IID-pred
P01034	P15018	CST3	LIF	pred			IID-pred
P01034	Q96I82	CST3	KAZALD1	pred			IID-pred
P01034	P14780	CST3	MMP9	pred			IID-pred
P01034	P08887	CST3	IL6R	pred			IID-pred
P01034	P10600	CST3	TGFB3	pred			IID-pred
P01034	P28325	CST3	CST5	pred			IID-pred
P01034	Q8IU80	CST3	TMPRSS6	pred			IID-pred
P01034	P07478	CST3	PRSS2	pred			IID-pred
P01034	Q92876	CST3	KLK6	pred			IID-pred
P01034	P05231	CST3	IL6	pred			IID-pred
P01034	P24821	CST3	TNC	pred			IID-pred
P01034	P04196	CST3	HRG	pred			IID-pred
P01034	Q13418	CST3	ILK	pred			IID-pred
P01034	Q96E11	CST3	MRRF	pred			IID-pred
P01034	Q9P2N4	CST3	ADAMTS9	pred			IID-pred
P01034	P02489	CST3	CRYAA	pred			IID-pred
P01034	Q09472	CST3	EP300	pred			IID-pred
P01034	Q13485	CST3	SMAD4	pred			IID-pred
P01034	P05121	CST3	SERPINE1	pred			IID-pred
P01034	Q9Y6C2	CST3	EMILIN1	pred			IID-pred
P01034	Q9UHB6	CST3	LIMA1	pred			IID-pred
P01034	Q9Y6N7	CST3	ROBO1	pred			IID-pred
P01034	Q9UBV7	CST3	B4GALT7	pred			IID-pred
P01034	P26045	CST3	PTPN3	pred			IID-pred
P01034	Q13203	CST3	MYBPH	pred			IID-pred
P01034	P15692	CST3	VEGFA	pred			IID-pred
P01034	P51512	CST3	MMP16	pred			IID-pred
P01034	Q8TDY4	CST3	ASAP3	pred			IID-pred
P01034	P08567	CST3	PLEK	pred			IID-pred
P01034	Q9Y6R0	CST3	NUMBL	pred			IID-pred
P01034	Q99715	CST3	COL12A1	pred			IID-pred
P01034	Q9NRJ7	CST3	PCDHB16	pred			IID-pred
P01034	P10144	CST3	GZMB	pred			IID-pred
P01034	Q99217	CST3	AMELX	pred			IID-pred
P01034	Q9H0E7	CST3	USP44	pred			IID-pred
P01034	Q9H114	CST3	CSTL1	pred			IID-pred
P01034	Q7Z5L0	CST3	VMO1	pred			IID-pred
P01034	P25940	CST3	COL5A3	pred			IID-pred
P01034	Q14031	CST3	COL4A6	pred			IID-pred
P01034	P01137	CST3	TGFB1	pred			IID-pred
P01034	Q92542	CST3	NCSTN	pred			IID-pred
P01034	P24347	CST3	MMP11	pred			IID-pred
P01034	P02751	CST3	FN1	pred			IID-pred
P01034	Q8WZ64	CST3	ARAP2	pred			IID-pred
P01034	P05997	CST3	COL5A2	pred			IID-pred
P01034	P01584	CST3	IL1B	pred			IID-pred
P01034	P43235	CST3	CTSK	pred			IID-pred
P01034	P61812	CST3	TGFB2	pred			IID-pred
P01034	P05106	CST3	ITGB3	pred			IID-pred
P01034	P50454	CST3	SERPINH1	pred			IID-pred
P01034	P50281	CST3	MMP14	pred			IID-pred
P01034	Q9H4G1	CST3	CST9L	pred			IID-pred
P01034	Q96EY1	CST3	DNAJA3	pred			IID-pred
P01034	P33076	CST3	CIITA	pred			IID-pred
P01034	P0C0L5	CST3	C4B_2	pred			IID-pred
P01034	P13674	CST3	P4HA1	pred			IID-pred
P01034	Q04323	CST3	UBXN1	pred			IID-pred
P01034	Q9UKW4	CST3	VAV3	pred			IID-pred
P01034	P84022	CST3	SMAD3	pred			IID-pred
P01034	Q9BRF8	CST3	CPPED1	pred			IID-pred
P01034	P62942	CST3	FKBP1A	pred			IID-pred
P01034	P98164	CST3	LRP2	pred			IID-pred
P01034	Q9Y287	CST3	ITM2B	pred			IID-pred
P01034	P06400	CST3	RB1	pred			IID-pred
P01034	P80188	CST3	LCN2	pred			IID-pred
P01034	Q9BT17	CST3	MTG1	ortho-exp			IID-ortho
P01034	Q00169	CST3	PITPNA	ortho-exp			IID-ortho
P01034	P62258	CST3	YWHAE	ortho-exp			IID-ortho
P02741	P08603	CRP	CFH	exp|pred	peptide array|protease assay|pull down|anti bait coimmunoprecipitation|x ray scattering|enzyme linked immunosorbent assay|surface plasmon resonance|solid phase assay|cosedimentation in solution	10490997|19680263|19850925|17293598|28533443|18786923|21930971|17399790|17244159|19084272|20042240|29374201	innatedb|IID-pred|HPRD|IntAct|biogrid
P02741	P02745	CRP	C1QA	exp|pred	pull down	10490997	biogrid|IID-pred
P02741	P08621	CRP	SNRNP70	exp	affinity chromatography technology	2477447	HPRD|biogrid
P02741	P02751	CRP	FN1	exp|pred	pull down	6693419	HPRD|biogrid|IID-pred
P02741	P02743	CRP	APCS	exp|pred	pull down	8144569|1477104	HPRD|biogrid|IID-pred
P02741	P27361	CRP	MAPK3	exp	two hybrid	18624398	IntAct|biogrid
P02741	Q02539	CRP	H1-1	exp	pull down	1989977	HPRD|biogrid
P02741	Q16777	CRP	HIST2H2AC	exp	pull down	1989977	biogrid
P02741	Q9Y6N6	CRP	LAMC3	exp	two hybrid	21988832	IntAct|biogrid
P02741	P28482	CRP	MAPK1	exp	two hybrid	21988832	IntAct|biogrid
P02741	Q96DF8	CRP	ESS2	exp	two hybrid	21988832	IntAct|biogrid
P02741	P40429	CRP	RPL13A	exp	two hybrid	21988832	IntAct|biogrid
P02741	Q96IJ6	CRP	GMPPA	exp	two hybrid array|validated two hybrid|two hybrid|two hybrid prey pooling approach	25416956	IntAct|biogrid
P02741	Q13387	CRP	MAPK8IP2	exp	two hybrid array|two hybrid	25814554	IntAct|biogrid
P02741	Q7LGC8	CRP	CHST3	exp	anti tag coimmunoprecipitation|affinity chromatography technology	28514442	IntAct|biogrid
P02741	Q9UHN6	CRP	CEMIP2	exp	anti tag coimmunoprecipitation|affinity chromatography technology	28514442	IntAct|biogrid
P02741	P11277	CRP	SPTB	exp	anti tag coimmunoprecipitation|affinity chromatography technology	28514442	IntAct|biogrid
P02741	Q9NS00	CRP	C1GALT1	exp	anti tag coimmunoprecipitation|affinity chromatography technology	28514442	IntAct|biogrid
P02741	Q6ZT12	CRP	UBR3	exp	anti tag coimmunoprecipitation|affinity chromatography technology	28514442	IntAct|biogrid
P02741	P39060	CRP	COL18A1	exp	anti tag coimmunoprecipitation|affinity chromatography technology	28514442	IntAct|biogrid
P02741	P35625	CRP	TIMP3	exp	anti tag coimmunoprecipitation|affinity chromatography technology	28514442	IntAct|biogrid
P02741	P25391	CRP	LAMA1	exp	anti tag coimmunoprecipitation|affinity chromatography technology	28514442	IntAct|biogrid
P02741	P62829	CRP	RPL23	exp	anti tag coimmunoprecipitation|affinity chromatography technology	28514442	IntAct|biogrid
P02741	Q969Y0	CRP	NXPE3	exp	anti tag coimmunoprecipitation|affinity chromatography technology	28514442	IntAct|biogrid
P02741	Q9BZ76	CRP	CNTNAP3	exp	anti tag coimmunoprecipitation|affinity chromatography technology	28514442	IntAct|biogrid
P02741	Q9HBH1	CRP	PDF	exp	anti tag coimmunoprecipitation|affinity chromatography technology	28514442	IntAct|biogrid
P02741	Q13332	CRP	PTPRS	exp	anti tag coimmunoprecipitation|affinity chromatography technology	28514442	IntAct|biogrid
P02741	Q11206	CRP	ST3GAL4	exp	anti tag coimmunoprecipitation|affinity chromatography technology	28514442	IntAct|biogrid
P02741	P07942	CRP	LAMB1	exp	anti tag coimmunoprecipitation|affinity chromatography technology	28514442	IntAct|biogrid
P02741	Q9UBV7	CRP	B4GALT7	exp	anti tag coimmunoprecipitation|affinity chromatography technology	28514442	IntAct|biogrid
P02741	Q16394	CRP	EXT1	exp	anti tag coimmunoprecipitation|affinity chromatography technology	28514442	IntAct|biogrid
P02741	Q9NRB3	CRP	CHST12	exp	anti tag coimmunoprecipitation|affinity chromatography technology	28514442	IntAct|biogrid
P02741	Q96SI9	CRP	STRBP	exp	anti tag coimmunoprecipitation|affinity chromatography technology	28514442	IntAct|biogrid
P02741	P52849	CRP	NDST2	exp	anti tag coimmunoprecipitation|affinity chromatography technology	28514442	IntAct|biogrid
P02741	Q9UNX3	CRP	RPL26L1	exp	anti tag coimmunoprecipitation|affinity chromatography technology	28514442	IntAct|biogrid
P02741	P08572	CRP	COL4A2	exp	anti tag coimmunoprecipitation|affinity chromatography technology	28514442	IntAct|biogrid
P02741	P55268	CRP	LAMB2	exp	anti tag coimmunoprecipitation|affinity chromatography technology	28514442	IntAct|biogrid
P02741	Q9NX62	CRP	IMPAD1	exp	anti tag coimmunoprecipitation|affinity chromatography technology	28514442	IntAct|biogrid
P02741	Q15485	CRP	FCN2	exp|pred	solid phase assay|pull down|anti tag coimmunoprecipitation	17581635|19180241	MINT|innatedb|IID-pred
P02741	P05231	CRP	IL6	exp	anti tag coimmunoprecipitation	14656210	innatedb
P02741	Q92496	CRP	CFHR4	exp|pred	enzyme linked immunosorbent assay|solid phase assay|peptide array|surface plasmon resonance	20042240|28533443|19084272	IntAct|innatedb|IID-pred
P02741	P24071	CRP	FCAR	exp	surface plasmon resonance	21383176	innatedb
P02741	P12318	CRP	FCGR2A	exp|pred	anti bait coimmunoprecipitation	10675363|17785206	HPRD|IntAct|IID-pred
P02741	P31995	CRP	FCGR2C	exp|pred	anti bait coimmunoprecipitation	17785206	IntAct|IID-pred
P02741	P02741	CRP	CRP	exp	x-ray crystallography|molecular sieving|enzyme linked immunosorbent assay|mass spectrometry studies of complexes|transmission electron microscopy|cosedimentation in solution	19084272|19680263|265538|16642000|18786923|12037301|19850925	HPRD|IntAct|DIP
P02741	P11021	CRP	HSPA5	exp	cross-linking study	30021884	IntAct
P02741	P05156	CRP	CFI	exp|pred	protease assay	21930971	IntAct|IID-pred
P02741	P27918	CRP	CFP	exp	enzyme linked immunosorbent assay	26984957	IntAct
P02741	P04003	CRP	C4BPA	exp|pred	enzyme linked immunosorbent assay|surface plasmon resonance	17244159	IntAct|IID-pred
P02741	P26022	CRP	PTX3	exp|pred	enzyme linked immunosorbent assay	29374201	IntAct|IID-pred
P02741	Q03591	CRP	CFHR1	exp	enzyme linked immunosorbent assay	28533443	IntAct
P02741	Q9BXR6	CRP	CFHR5	exp|pred	enzyme linked immunosorbent assay	28533443	IntAct|IID-pred
P02741	Q02985	CRP	CFHR3	exp	enzyme linked immunosorbent assay|peptide array	20042240|28533443	IntAct
P02741	P12314	CRP	FCGR1A	exp|pred		12471137	HPRD|IID-pred
P02741	P31994	CRP	FCGR2B	exp|pred		12471137	HPRD|IID-pred
P02741	P0C0S8	CRP	H2AC15	exp		1989977	HPRD
P02741	Q9HCN6	CRP	GP6	exp|pred		11027634	HPRD|IID-pred
P02741	P41159	CRP	LEP	exp|pred		16582918	HPRD|IID-pred
P02741	P17676	CRP	CEBPB	pred			IID-pred
P02741	P19838	CRP	NFKB1	pred			IID-pred
P02741	P47972	CRP	NPTX2	pred			IID-pred
P02741	Q15818	CRP	NPTX1	pred			IID-pred
P02741	Q04206	CRP	RELA	pred			IID-pred
P02741	P10914	CRP	IRF1	pred			IID-pred
P02741	P49715	CRP	CEBPA	pred			IID-pred
P02741	P49716	CRP	CEBPD	pred			IID-pred
P02741	Q01201	CRP	RELB	pred			IID-pred
P02741	P53567	CRP	CEBPG	pred			IID-pred
P02741	Q00653	CRP	NFKB2	pred			IID-pred
P02741	Q04864	CRP	REL	pred			IID-pred
P02741	P04150	CRP	NR3C1	pred			IID-pred
P02741	P08047	CRP	SP1	pred			IID-pred
P02741	P03372	CRP	ESR1	pred			IID-pred
P02741	P02760	CRP	AMBP	pred			IID-pred
P02741	P29353	CRP	SHC1	pred			IID-pred
P02741	Q9HBG7	CRP	LY9	pred			IID-pred
P02741	Q9UHC6	CRP	CNTNAP2	pred			IID-pred
P02741	P13501	CRP	CCL5	pred			IID-pred
P02741	Q9BZZ2	CRP	SIGLEC1	pred			IID-pred
P02741	Q4LDE5	CRP	SVEP1	pred			IID-pred
P02741	P07996	CRP	THBS1	pred			IID-pred
P02741	P29320	CRP	EPHA3	pred			IID-pred
P02741	Q9NQ25	CRP	SLAMF7	pred			IID-pred
P02741	P12319	CRP	FCER1A	pred			IID-pred
P02741	P27797	CRP	CALR	pred			IID-pred
P02741	P07358	CRP	C8B	pred			IID-pred
P02741	P08637	CRP	FCGR3A	pred			IID-pred
P02741	P10966	CRP	CD8B	pred			IID-pred
P02741	Q15848	CRP	ADIPOQ	pred			IID-pred
P02741	Q92637	CRP	FCGR1B	pred			IID-pred
P02741	Q16653	CRP	MOG	pred			IID-pred
P02741	Q96A99	CRP	PTX4	pred			IID-pred
P02741	Q13316	CRP	DMP1	pred			IID-pred
P02741	Q05952	CRP	TNP2	pred			IID-pred
P02741	Q9Y5H8	CRP	PCDHA3	pred			IID-pred
P02741	Q13219	CRP	PAPPA	pred			IID-pred
P02741	P20823	CRP	HNF1A	pred			IID-pred
P02741	P18428	CRP	LBP	pred			IID-pred
P02741	P19652	CRP	ORM2	pred			IID-pred
P02741	P0C0L4	CRP	C4A	pred			IID-pred
P02741	P02746	CRP	C1QB	pred			IID-pred
P02741	P02747	CRP	C1QC	pred			IID-pred
P02741	P05067	CRP	APP	ortho-exp			IID-ortho
P02763	P05121	ORM1	SERPINE1	exp	two hybrid|pull down|enzyme linked immunosorbent assay|confocal microscopy|fluorescence-activated cell sorting	16272158|11418606	HPRD|IntAct|biogrid
P02763	Q92569	ORM1	PIK3R3	exp	two hybrid	18624398	IntAct|biogrid
P02763	Q8TAX9	ORM1	GSDMB	exp	two hybrid	21988832	IntAct|biogrid
P02763	Q9H3D4	ORM1	TP63	exp	two hybrid	21988832	IntAct|biogrid
P02763	Q8WXS4	ORM1	TMEM37	exp	two hybrid	21988832	IntAct|biogrid
P02763	P30043	ORM1	BLVRB	exp	two hybrid	21988832	IntAct|biogrid
P02763	Q8N9F7	ORM1	GDPD1	exp	anti tag coimmunoprecipitation|affinity chromatography technology	26186194|28514442	IntAct|biogrid
P02763	Q9UMR2	ORM1	DDX19B	exp	anti tag coimmunoprecipitation|affinity chromatography technology	26186194|28514442	IntAct|biogrid
P02763	P19652	ORM1	ORM2	exp|pred	anti tag coimmunoprecipitation|affinity chromatography technology	28514442	IntAct|biogrid|IID-pred
P02763	Q9H8H2	ORM1	DDX31	exp	anti tag coimmunoprecipitation|affinity chromatography technology	28514442	IntAct|biogrid
P02763	Q96L92	ORM1	SNX27	exp	anti tag coimmunoprecipitation|affinity chromatography technology	28514442	IntAct|biogrid
P02763	Q16659	ORM1	MAPK6	exp	anti tag coimmunoprecipitation|affinity chromatography technology	28514442	IntAct|biogrid
P02763	Q96Q40	ORM1	CDK15	exp	anti tag coimmunoprecipitation|affinity chromatography technology	28514442	IntAct|biogrid
P02763	P41222	ORM1	PTGDS	exp	anti tag coimmunoprecipitation|affinity chromatography technology	28514442	IntAct|biogrid
P02763	P17931	ORM1	LGALS3	exp	pull down	18263896	innatedb
P02763	P51681	ORM1	CCR5	exp		11336643	HPRD
P02763	P02768	ORM1	ALB	exp		3795040	HPRD
P02763	P04004	ORM1	VTN	pred			IID-pred
P02763	P80511	ORM1	S100A12	pred			IID-pred
P02763	P25815	ORM1	S100P	pred			IID-pred
P02763	P07360	ORM1	C8G	pred			IID-pred
P02763	Q86VB7	ORM1	CD163	pred			IID-pred
P02763	Q9Y279	ORM1	VSIG4	pred			IID-pred
P02763	P08887	ORM1	IL6R	pred			IID-pred
P02763	P51692	ORM1	STAT5B	pred			IID-pred
P02763	P13501	ORM1	CCL5	pred			IID-pred
P02763	P07357	ORM1	C8A	pred			IID-pred
P02763	P02765	ORM1	AHSG	pred			IID-pred
P02763	P54727	ORM1	RAD23B	pred			IID-pred
P02763	P54725	ORM1	RAD23A	pred			IID-pred
P02763	P49427	ORM1	CDC34	pred			IID-pred
P02763	P62253	ORM1	UBE2G1	pred			IID-pred
P02763	Q712K3	ORM1	UBE2R2	pred			IID-pred
P02763	P62258	ORM1	YWHAE	ortho-exp			IID-ortho
P02763	Q9H2F3	ORM1	HSD3B7	ortho-exp			IID-ortho
P02768	Q9Y383	ALB	LUC7L2	exp	two hybrid|two hybrid pooling approach	16169070	HPRD|IntAct|biogrid
P02768	P55899	ALB	FCGRT	exp|pred	biochemical|pull down|surface plasmon resonance	18272495|12566415	HPRD|biogrid|IID-pred|DIP
P02768	Q04118	ALB	PRB3	exp	pull down	4062880	biogrid
P02768	Q86T82	ALB	USP37	exp	anti tag coimmunoprecipitation|affinity chromatography technology	19615732	IntAct|biogrid
P02768	Q96RL1	ALB	UIMC1	exp	anti tag coimmunoprecipitation|affinity chromatography technology	19615732	IntAct|biogrid
P02768	Q09019	ALB	DMWD	exp	anti tag coimmunoprecipitation|affinity chromatography technology	19615732	IntAct|biogrid
P02768	P55036	ALB	PSMD4	exp	affinity chromatography technology	12601813	biogrid
P02768	P61981	ALB	YWHAG	exp	coimmunoprecipitation|affinity chromatography technology	15324660	HPRD|biogrid|MINT
P02768	P25788	ALB	PSMA3	exp	affinity chromatography technology	22079093	biogrid
P02768	P04183	ALB	TK1	exp	two hybrid	21900206	biogrid|MINT
P02768	Q16891	ALB	IMMT	exp	two hybrid	21900206	biogrid|MINT
P02768	Q8TCJ0	ALB	FBXO25	exp	affinity chromatography technology	20473970	biogrid
P02768	P05067	ALB	APP	exp|pred	pull down|affinity chromatography technology	21832049|22528093	UniProt|biogrid|IID-pred
P02768	P35368	ALB	ADRA1B	exp	anti bait coimmunoprecipitation|affinity chromatography technology	15174051	IntAct|biogrid
P02768	Q7Z333	ALB	SETX	exp	anti bait coimmunoprecipitation|affinity chromatography technology	15174051	IntAct|biogrid
P02768	Q12791	ALB	KCNMA1	exp|pred|ortho-exp	affinity chromatography technology|anti bait coimmunoprecipitation	15174051	IntAct|biogrid|IID-ortho|IID-pred
P02768	Q07343	ALB	PDE4B	exp	anti bait coimmunoprecipitation|affinity chromatography technology	15174051	IntAct|biogrid
P02768	P07711	ALB	CTSL	exp	anti bait coimmunoprecipitation|affinity chromatography technology	15174051	IntAct|biogrid
P02768	Q5T442	ALB	GJC2	exp	anti bait coimmunoprecipitation|affinity chromatography technology	15174051	IntAct|biogrid
P02768	Q9H5V8	ALB	CDCP1	exp	anti bait coimmunoprecipitation|affinity chromatography technology	15174051	IntAct|biogrid
P02768	Q16531	ALB	DDB1	exp	anti bait coimmunoprecipitation|affinity chromatography technology	15174051	IntAct|biogrid
P02768	Q9UBS5	ALB	GABBR1	exp	anti bait coimmunoprecipitation|affinity chromatography technology	15174051	IntAct|biogrid
P02768	P13645	ALB	KRT10	exp	anti bait coimmunoprecipitation|affinity chromatography technology	15174051	IntAct|biogrid
P02768	P35527	ALB	KRT9	exp	anti bait coimmunoprecipitation|affinity chromatography technology	15174051	IntAct|biogrid
P02768	P04264	ALB	KRT1	exp	affinity chromatography technology|anti bait coimmunoprecipitation	15174051	IntAct|biogrid
P02768	Q9GZM6	ALB	OR8D2	exp	affinity chromatography technology|anti bait coimmunoprecipitation	15174051	IntAct|biogrid
P02768	P07288	ALB	KLK3	exp	affinity chromatography technology|anti bait coimmunoprecipitation	15174051	HPRD|IntAct|biogrid
P02768	Q13315	ALB	ATM	exp	anti bait coimmunoprecipitation|affinity chromatography technology	15174051	IntAct|biogrid
P02768	Q8NHC8	ALB	OR2T6	exp	anti bait coimmunoprecipitation|affinity chromatography technology	15174051	IntAct|biogrid
P02768	Q9Y4G6	ALB	TLN2	exp	anti bait coimmunoprecipitation|affinity chromatography technology	15174051	IntAct|biogrid
P02768	Q9P0X4	ALB	CACNA1I	exp|pred	affinity chromatography technology|anti bait coimmunoprecipitation	15174051	IntAct|biogrid|IID-pred
P02768	Q9UNY5	ALB	ZNF232	exp	anti bait coimmunoprecipitation|affinity chromatography technology	15174051	IntAct|biogrid
P02768	Q6DJT9	ALB	PLAG1	exp	anti bait coimmunoprecipitation|affinity chromatography technology	15174051	IntAct|biogrid
P02768	Q13129	ALB	RLF	exp	anti bait coimmunoprecipitation|affinity chromatography technology	15174051	IntAct|biogrid
P02768	P06727	ALB	APOA4	exp|pred	affinity chromatography technology|anti bait coimmunoprecipitation	15174051	IntAct|biogrid|IID-pred
P02768	P82279	ALB	CRB1	exp	anti bait coimmunoprecipitation|affinity chromatography technology	15174051	IntAct|biogrid
P02768	Q8TAG9	ALB	EXOC6	exp	anti bait coimmunoprecipitation|affinity chromatography technology	15174051	IntAct|biogrid
P02768	Q9H7N4	ALB	SCAF1	exp	anti bait coimmunoprecipitation|affinity chromatography technology	15174051	IntAct|biogrid
P02768	P14136	ALB	GFAP	exp	affinity chromatography technology|anti bait coimmunoprecipitation	15174051	IntAct|biogrid
P02768	Q15714	ALB	TSC22D1	exp	anti bait coimmunoprecipitation|affinity chromatography technology	15174051	IntAct|biogrid
P02768	P18084	ALB	ITGB5	exp|pred	affinity chromatography technology|anti bait coimmunoprecipitation	15174051	IntAct|biogrid|IID-pred
P02768	P05155	ALB	SERPING1	exp	anti bait coimmunoprecipitation|affinity chromatography technology	15174051	IntAct|biogrid
P02768	Q9BTX7	ALB	TTPAL	exp	anti bait coimmunoprecipitation|affinity chromatography technology	15174051	IntAct|biogrid
P02768	Q9BXS5	ALB	AP1M1	exp	anti bait coimmunoprecipitation|affinity chromatography technology	15174051	IntAct|biogrid
P02768	Q01432	ALB	AMPD3	exp	anti bait coimmunoprecipitation|affinity chromatography technology	15174051	IntAct|biogrid
P02768	Q9Y259	ALB	CHKB	exp	anti bait coimmunoprecipitation|affinity chromatography technology	15174051	IntAct|biogrid
P02768	P08709	ALB	F7	exp|pred	anti bait coimmunoprecipitation|affinity chromatography technology	15174051	HPRD|IntAct|biogrid|IID-pred
P02768	P0C0L4	ALB	C4A	exp	anti bait coimmunoprecipitation|affinity chromatography technology	15174051	IntAct|biogrid
P02768	P08603	ALB	CFH	exp	anti bait coimmunoprecipitation|affinity chromatography technology	15174051	IntAct|biogrid
P02768	P81605	ALB	DCD	exp|pred	affinity chromatography technology|anti bait coimmunoprecipitation	15174051	IntAct|biogrid|IID-pred
P02768	P62495	ALB	ETF1	exp	anti bait coimmunoprecipitation|affinity chromatography technology	15174051	IntAct|biogrid
P02768	P06396	ALB	GSN	exp	anti bait coimmunoprecipitation|affinity chromatography technology	15174051	IntAct|biogrid
P02768	Q8TDY8	ALB	IGDCC4	exp	anti bait coimmunoprecipitation|affinity chromatography technology	15174051	IntAct|biogrid
P02768	P69905	ALB	HBA2	exp	affinity chromatography technology	15174051	biogrid
P02768	P02790	ALB	HPX	exp|pred	affinity chromatography technology|anti bait coimmunoprecipitation	15174051	IntAct|biogrid|IID-pred
P02768	Q8NDX5	ALB	PHC3	exp	anti bait coimmunoprecipitation|affinity chromatography technology	15174051	IntAct|biogrid
P02768	P50502	ALB	ST13	exp	affinity chromatography technology|anti bait coimmunoprecipitation	15174051	HPRD|IntAct|biogrid
P02768	Q9BUN8	ALB	DERL1	exp	anti bait coimmunoprecipitation|affinity chromatography technology	15174051	IntAct|biogrid
P02768	Q8N5Q1	ALB	FAM71E2	exp	anti bait coimmunoprecipitation|affinity chromatography technology	15174051	IntAct|biogrid
P02768	Q9H974	ALB	QTRT2	exp	affinity chromatography technology|anti bait coimmunoprecipitation	15174051	IntAct|biogrid
P02768	Q92628	ALB	KIAA0232	exp	anti bait coimmunoprecipitation|affinity chromatography technology	15174051	IntAct|biogrid
P02768	P19827	ALB	ITIH1	exp	anti bait coimmunoprecipitation|affinity chromatography technology	15174051	IntAct|biogrid
P02768	P13646	ALB	KRT13	exp|pred	affinity chromatography technology|anti bait coimmunoprecipitation	15174051	IntAct|biogrid|IID-pred
P02768	P08779	ALB	KRT16	exp	anti bait coimmunoprecipitation|affinity chromatography technology	15174051	IntAct|biogrid
P02768	P13647	ALB	KRT5	exp	anti bait coimmunoprecipitation|affinity chromatography technology	15174051	IntAct|biogrid
P02768	P04259	ALB	KRT6B	exp	anti bait coimmunoprecipitation|affinity chromatography technology	15174051	IntAct|biogrid
P02768	Q96PC5	ALB	MIA2	exp	anti bait coimmunoprecipitation|affinity chromatography technology	15174051	IntAct|biogrid
P02768	P20933	ALB	AGA	exp	affinity chromatography technology|anti bait coimmunoprecipitation	15174051	HPRD|IntAct|biogrid
P02768	Q9Y6Q9	ALB	NCOA3	exp	anti bait coimmunoprecipitation|affinity chromatography technology	15174051	IntAct|biogrid
P02768	P47893	ALB	OR3A2	exp	anti bait coimmunoprecipitation|affinity chromatography technology	15174051	IntAct|biogrid
P02768	P02775	ALB	PPBP	exp	anti bait coimmunoprecipitation|affinity chromatography technology	15174051	IntAct|biogrid
P02768	P10720	ALB	PF4V1	exp	anti bait coimmunoprecipitation|affinity chromatography technology	15174051	IntAct|biogrid
P02768	Q08174	ALB	PCDH1	exp	anti bait coimmunoprecipitation|affinity chromatography technology	15174051	IntAct|biogrid
P02768	P49792	ALB	RANBP2	exp	anti bait coimmunoprecipitation|affinity chromatography technology	15174051	IntAct|biogrid
P02768	Q92736	ALB	RYR2	exp|pred	anti bait coimmunoprecipitation|affinity chromatography technology	15174051	HPRD|IntAct|biogrid|IID-pred
P02768	Q9NZJ4	ALB	SACS	exp	anti bait coimmunoprecipitation|affinity chromatography technology	15174051	IntAct|biogrid
P02768	Q68DD2	ALB	PLA2G4F	exp|pred	affinity chromatography technology|anti bait coimmunoprecipitation	15174051	IntAct|biogrid|IID-pred
P02768	Q13009	ALB	TIAM1	exp|pred	anti bait coimmunoprecipitation|affinity chromatography technology	15174051	IntAct|biogrid|IID-pred
P02768	P35030	ALB	PRSS3	exp	anti bait coimmunoprecipitation|affinity chromatography technology	15174051	IntAct|biogrid
P02768	Q8NHM4	ALB	PRSS3P2	exp	anti bait coimmunoprecipitation|affinity chromatography technology	15174051	IntAct|biogrid
P02768	Q9UPM8	ALB	AP4E1	exp	anti bait coimmunoprecipitation|affinity chromatography technology	15174051	IntAct|biogrid
P02768	Q8TDN4	ALB	CABLES1	exp	anti bait coimmunoprecipitation|affinity chromatography technology	15174051	IntAct|biogrid
P02768	Q9UJS0	ALB	SLC25A13	exp	anti bait coimmunoprecipitation|affinity chromatography technology	15174051	IntAct|biogrid
P02768	Q9NPP4	ALB	NLRC4	exp|pred	affinity chromatography technology|anti bait coimmunoprecipitation	15174051	IntAct|biogrid|IID-pred
P02768	Q9UQC9	ALB	CLCA2	exp|pred	affinity chromatography technology|anti bait coimmunoprecipitation	15174051	IntAct|biogrid|IID-pred
P02768	P49619	ALB	DGKG	exp|pred	affinity chromatography technology|anti bait coimmunoprecipitation	15174051	IntAct|biogrid|IID-pred
P02768	P11532	ALB	DMD	exp	anti bait coimmunoprecipitation|affinity chromatography technology	15174051	IntAct|biogrid
P02768	Q9UPY3	ALB	DICER1	exp	anti bait coimmunoprecipitation|affinity chromatography technology	15174051	IntAct|biogrid
P02768	Q7Z392	ALB	TRAPPC11	exp	anti bait coimmunoprecipitation|affinity chromatography technology	15174051	IntAct|biogrid
P02768	Q8IWB4	ALB	SPATA31A7	exp	anti bait coimmunoprecipitation|affinity chromatography technology	15174051	IntAct|biogrid
P02768	Q6ZMN7	ALB	PDZRN4	exp	anti bait coimmunoprecipitation|affinity chromatography technology	15174051	IntAct|biogrid
P02768	Q86YC2	ALB	PALB2	exp	anti bait coimmunoprecipitation|affinity chromatography technology	15174051	IntAct|biogrid
P02768	Q9C0F1	ALB	CEP44	exp	anti bait coimmunoprecipitation|affinity chromatography technology	15174051	IntAct|biogrid
P02768	P17301	ALB	ITGA2	exp|pred	affinity chromatography technology|anti bait coimmunoprecipitation	15174051	IntAct|biogrid|IID-pred
P02768	Q92833	ALB	JARID2	exp	anti bait coimmunoprecipitation|affinity chromatography technology	15174051	IntAct|biogrid
P02768	Q92616	ALB	GCN1	exp	anti bait coimmunoprecipitation|affinity chromatography technology	15174051	IntAct|biogrid
P02768	Q9Y6Y1	ALB	CAMTA1	exp	anti bait coimmunoprecipitation|affinity chromatography technology	15174051	IntAct|biogrid
P02768	Q9Y2E8	ALB	SLC9A8	exp	anti bait coimmunoprecipitation|affinity chromatography technology	15174051	IntAct|biogrid
P02768	P12829	ALB	MYL4	exp	anti bait coimmunoprecipitation|affinity chromatography technology	15174051	IntAct|biogrid
P02768	Q32MK0	ALB	MYLK3	exp	anti bait coimmunoprecipitation|affinity chromatography technology	15174051	IntAct|biogrid
P02768	Q8WZ42	ALB	TTN	exp	anti bait coimmunoprecipitation|affinity chromatography technology	15174051	IntAct|biogrid
P02768	Q15758	ALB	SLC1A5	exp	anti bait coimmunoprecipitation|affinity chromatography technology	15174051	IntAct|biogrid
P02768	Q9GZU2	ALB	PEG3	exp	anti bait coimmunoprecipitation|affinity chromatography technology	15174051	IntAct|biogrid
P02768	Q9UKG9	ALB	CROT	exp	anti bait coimmunoprecipitation|affinity chromatography technology	15174051	IntAct|biogrid
P02768	Q96PG8	ALB	BBC3	exp	affinity chromatography technology	15174051	biogrid
P02768	Q9BXH1	ALB	BBC3	exp	anti bait coimmunoprecipitation|affinity chromatography technology	15174051	IntAct|biogrid
P02768	Q9H6Z4	ALB	RANBP3	exp	anti bait coimmunoprecipitation|affinity chromatography technology	15174051	IntAct|biogrid
P02768	Q14524	ALB	SCN5A	exp	anti bait coimmunoprecipitation|affinity chromatography technology	15174051	IntAct|biogrid
P02768	Q9UBP0	ALB	SPAST	exp	anti bait coimmunoprecipitation|affinity chromatography technology	15174051	IntAct|biogrid
P02768	Q9H6Q3	ALB	SLA2	exp|pred	affinity chromatography technology|anti bait coimmunoprecipitation	15174051	IntAct|biogrid|IID-pred
P02768	Q9Y2W1	ALB	THRAP3	exp	anti bait coimmunoprecipitation|affinity chromatography technology	15174051	IntAct|biogrid
P02768	Q562F6	ALB	SGO2	exp	anti bait coimmunoprecipitation|affinity chromatography technology	15174051	IntAct|biogrid
P02768	P07477	ALB	PRSS1	exp	anti bait coimmunoprecipitation|affinity chromatography technology	15174051	IntAct|biogrid
P02768	P43146	ALB	DCC	exp	anti bait coimmunoprecipitation|affinity chromatography technology	15174051	IntAct|biogrid
P02768	Q15051	ALB	IQCB1	exp	anti tag coimmunoprecipitation|affinity chromatography technology	21565611	IntAct|biogrid
P02768	Q504Q3	ALB	PAN2	exp	affinity chromatography technology	23398456	biogrid
P02768	P35637	ALB	FUS	exp	affinity chromatography technology	25192599	biogrid
P02768	Q9H0W5	ALB	CCDC8	exp	affinity chromatography technology	24711643	biogrid
P02768	P35219	ALB	CA8	exp	anti tag coimmunoprecipitation|affinity chromatography technology	26186194|28514442	IntAct|biogrid
P02768	Q8N9F7	ALB	GDPD1	exp	anti tag coimmunoprecipitation|affinity chromatography technology	26186194|28514442	IntAct|biogrid
P02768	Q96BK5	ALB	PINX1	exp	affinity chromatography technology	26186194	biogrid
P02768	Q96NG5	ALB	ZNF558	exp	anti tag coimmunoprecipitation|affinity chromatography technology	26186194|28514442	IntAct|biogrid
P02768	Q9UBS0	ALB	RPS6KB2	exp	affinity chromatography technology	25324306	biogrid
P02768	P09651	ALB	HNRNPA1	exp	affinity chromatography technology	25324306	biogrid
P02768	Q9NPJ6	ALB	MED4	exp	affinity chromatography technology	25281560	biogrid
P02768	Q9H944	ALB	MED20	exp	affinity chromatography technology	25281560	biogrid
P02768	Q14114	ALB	LRP8	exp	anti tag coimmunoprecipitation|affinity chromatography technology	26496610	IntAct|biogrid
P02768	Q9Y5L4	ALB	TIMM13	exp	anti tag coimmunoprecipitation|affinity chromatography technology	26496610	IntAct|biogrid
P02768	Q9NY12	ALB	GAR1	exp	anti tag coimmunoprecipitation|affinity chromatography technology	26496610	IntAct|biogrid
P02768	P55318	ALB	FOXA3	exp	tandem affinity purification|affinity chromatography technology	25609649	biogrid|MINT
P02768	Q9UPW0	ALB	FOXJ3	exp	tandem affinity purification|affinity chromatography technology	25609649	biogrid|MINT
P02768	Q9BZS1	ALB	FOXP3	exp	tandem affinity purification|affinity chromatography technology	25609649	biogrid|MINT
P02768	Q5TC82	ALB	RC3H1	exp	affinity chromatography technology	26170170	biogrid
P02768	Q6P1J9	ALB	CDC73	exp	affinity chromatography technology	27462432	biogrid
P02768	P31327	ALB	CPS1	exp	affinity chromatography technology	27425868	biogrid
P02768	Q16659	ALB	MAPK6	exp	anti tag coimmunoprecipitation|affinity chromatography technology	28514442	IntAct|biogrid
P02768	Q9H8H2	ALB	DDX31	exp	anti tag coimmunoprecipitation|affinity chromatography technology	28514442	IntAct|biogrid
P02768	Q96L92	ALB	SNX27	exp	anti tag coimmunoprecipitation|affinity chromatography technology	28514442	IntAct|biogrid
P02768	P11142	ALB	HSPA8	exp	anti tag coimmunoprecipitation|affinity chromatography technology	28514442	IntAct|biogrid
P02768	Q9H1J1	ALB	UPF3A	exp	anti tag coimmunoprecipitation|affinity chromatography technology	28514442	IntAct|biogrid
P02768	Q8N4S0	ALB	CCDC82	exp	anti tag coimmunoprecipitation|affinity chromatography technology	28514442	IntAct|biogrid
P02768	Q8TE60	ALB	ADAMTS18	exp	anti tag coimmunoprecipitation|affinity chromatography technology	28514442	IntAct|biogrid
P02768	Q15311	ALB	RALBP1	exp	anti tag coimmunoprecipitation|affinity chromatography technology	28514442	IntAct|biogrid
P02768	Q9NQC7	ALB	CYLD	exp	affinity chromatography technology	27591049|31067453	biogrid
P02768	Q12873	ALB	CHD3	exp	affinity chromatography technology	28977666	biogrid
P02768	Q14839	ALB	CHD4	exp	affinity chromatography technology	28977666	biogrid
P02768	Q96EA4	ALB	SPDL1	exp	affinity chromatography technology	30258100	biogrid
P02768	Q969H0	ALB	FBXW7	exp	affinity chromatography technology	29408378	biogrid
P02768	Q96AP4	ALB	ZUP1	exp	affinity chromatography technology	29563501	biogrid
P02768	Q5XPI4	ALB	RNF123	exp|ortho-exp	affinity chromatography technology	29676528	biogrid|IID-ortho
P02768	Q04695	ALB	KRT17	exp	affinity chromatography technology	29859926	biogrid
P02768	Q86U44	ALB	METTL3	exp	anti tag coimmunoprecipitation|affinity chromatography technology	29507755	UniProt|biogrid
P02768	Q9HCE5	ALB	METTL14	exp	anti tag coimmunoprecipitation|affinity chromatography technology	29507755	UniProt|biogrid
P02768	Q15007	ALB	WTAP	exp	anti tag coimmunoprecipitation|affinity chromatography technology	29507755	UniProt|biogrid
P02768	Q69YN4	ALB	VIRMA	exp	affinity chromatography technology	29507755	biogrid
P02768	P23588	ALB	EIF4B	exp	affinity chromatography technology	29228324	biogrid
P02768	Q676U5	ALB	ATG16L1	exp|ortho-exp	affinity chromatography technology	30196744	biogrid|IID-ortho
P02768	Q00987	ALB	MDM2	exp	affinity chromatography technology	24278348	biogrid
P02768	Q9BZL6	ALB	PRKD2	exp	affinity chromatography technology	30652415	biogrid
P02768	Q04837	ALB	SSBP1	exp	affinity chromatography technology	19759019	biogrid
P02768	Q6N021	ALB	TET2	exp	affinity chromatography technology	29735542	biogrid
P02768	P49116	ALB	NR2C2	exp	affinity chromatography technology	30463901	biogrid
P02768	Q15386	ALB	UBE3C	exp	affinity chromatography technology	30503554	biogrid
P02768	Q92769	ALB	HDAC2	exp	affinity chromatography technology	30737378	biogrid
P02768	P46937	ALB	YAP1	exp	affinity chromatography technology	30472188	biogrid
P02768	P05164	ALB	MPO	exp	biochemical	31536960	biogrid
P02768	P05109	ALB	S100A8	exp	biochemical	31536960	biogrid
P02768	P08246	ALB	ELANE	exp	biochemical	31536960	biogrid
P02768	P04792	ALB	HSPB1	exp	biochemical	31536960	biogrid
P02768	P49841	ALB	GSK3B	exp	affinity chromatography technology	30711629	biogrid
P02768	P16871	ALB	IL7R	exp	anti tag coimmunoprecipitation	20167604	innatedb
P02768	P02787	ALB	TF	exp	anti bait coimmunoprecipitation	15174051	IntAct
P02768	Q9HCM1	ALB	RESF1	exp	anti bait coimmunoprecipitation	15174051	IntAct
P02768	Q96HM7	ALB	PCED1B	exp	anti bait coimmunoprecipitation	15174051	IntAct
P02768	Q8N355	ALB	IGL@	exp	anti bait coimmunoprecipitation	15174051	IntAct
P02768	P02768	ALB	ALB	exp|ortho-exp	anti bait coimmunoprecipitation|molecular sieving|classical fluorescence spectroscopy|atomic force microscopy|comigration in gel electrophoresis|transmission electron microscopy|dynamic light scattering	15174051|26554815	IID-ortho|IntAct|MINT
P02768	Q00005	ALB	PPP2R2B	exp|pred	pull down	19156129	IntAct|IID-pred
P02768	P49748	ALB	ACADVL	exp|pred	biochemical	18337751	MINT|IID-pred
P02768	Q8IY92	ALB	SLX4	exp	anti tag coimmunoprecipitation	19596235	IntAct
P02768	Q9H492	ALB	MAP1LC3A	exp	anti tag coimmunoprecipitation	20562859	IntAct
P02768	Q9GZQ8	ALB	MAP1LC3B	exp	anti tag coimmunoprecipitation	20562859	IntAct
P02768	P60520	ALB	GABARAPL2	exp	anti tag coimmunoprecipitation	20562859	IntAct
P02768	Q9H0R8	ALB	GABARAPL1	exp	anti tag coimmunoprecipitation	20562859	IntAct
P02768	P02786	ALB	TFRC	exp	comigration in gel electrophoresis|pull down	23384347	MINT
P02768	Q13043	ALB	STK4	exp	tandem affinity purification	23386615	IntAct
P02768	Q8IXL6	ALB	FAM20C	exp	protein kinase assay	22582013	IntAct
P02768	P56945	ALB	BCAR1	exp	anti bait coimmunoprecipitation	28007913	bhf-ucl
P02768	Q5S007	ALB	LRRK2	exp	anti tag coimmunoprecipitation	31046837	IntAct
P02768	P05160	ALB	F13B	exp	anti bait coimmunoprecipitation	31159152	IntAct
P02768	Q9BYF1	ALB	ACE2	exp	protease assay	10969042	UniProt
P02768	P25067	ALB	COL8A2	exp	pull down	19755719	matrixdb
P02768	P35555	ALB	FBN1	exp	pull down	19755719	matrixdb
P02768	P55001	ALB	MFAP2	exp	pull down	19755719	matrixdb
P02768	P20823	ALB	HNF1A	exp|pred		2460858	HPRD|IID-pred
P02768	P27169	ALB	PON1	exp		6324579	HPRD
P02768	P10124	ALB	SRGN	exp		4062880	HPRD
P02768	P98164	ALB	LRP2	exp|pred		11158855|8898021	HPRD|IID-pred
P02768	P08697	ALB	SERPINF2	pred			IID-pred
P02768	Q96IY4	ALB	CPB2	pred			IID-pred
P02768	P68133	ALB	ACTA1	pred|ortho-exp			IID-ortho|IID-pred
P02768	P12259	ALB	F5	pred			IID-pred
P02768	Q92844	ALB	TANK	pred			IID-pred
P02768	Q08830	ALB	FGL1	pred			IID-pred
P02768	Q8IZ83	ALB	ALDH16A1	pred|ortho-exp			IID-ortho|IID-pred
P02768	P04150	ALB	NR3C1	pred|ortho-exp			IID-ortho|IID-pred
P02768	P05546	ALB	SERPIND1	pred			IID-pred
P02768	P17936	ALB	IGFBP3	pred			IID-pred
P02768	P22891	ALB	PROZ	pred			IID-pred
P02768	P05121	ALB	SERPINE1	pred			IID-pred
P02768	P10636	ALB	MAPT	pred			IID-pred
P02768	P04114	ALB	APOB	pred			IID-pred
P02768	P02774	ALB	GC	pred			IID-pred
P02768	Q02156	ALB	PRKCE	pred			IID-pred
P02768	Q02388	ALB	COL7A1	pred			IID-pred
P02768	P31994	ALB	FCGR2B	pred			IID-pred
P02768	P31749	ALB	AKT1	pred			IID-pred
P02768	P08519	ALB	LPA	pred			IID-pred
P02768	P07996	ALB	THBS1	pred			IID-pred
P02768	P04196	ALB	HRG	pred			IID-pred
P02768	Q15834	ALB	CCDC85B	pred			IID-pred
P02768	Q9UK22	ALB	FBXO2	pred			IID-pred
P02768	Q13077	ALB	TRAF1	pred			IID-pred
P02768	P61769	ALB	B2M	pred			IID-pred
P02768	Q05513	ALB	PRKCZ	pred			IID-pred
P02768	P35900	ALB	KRT20	pred			IID-pred
P02768	P24593	ALB	IGFBP5	pred			IID-pred
P02768	P06241	ALB	FYN	pred			IID-pred
P02768	P07359	ALB	GP1BA	pred			IID-pred
P02768	P38435	ALB	GGCX	pred			IID-pred
P02768	P05107	ALB	ITGB2	pred			IID-pred
P02768	Q9UQM7	ALB	CAMK2A	pred			IID-pred
P02768	Q15582	ALB	TGFBI	pred			IID-pred
P02768	Q96FV9	ALB	THOC1	pred			IID-pred
P02768	P25445	ALB	FAS	pred			IID-pred
P02768	Q13158	ALB	FADD	pred			IID-pred
P02768	Q13501	ALB	SQSTM1	pred			IID-pred
P02768	Q13546	ALB	RIPK1	pred			IID-pred
P02768	Q8NF91	ALB	SYNE1	pred			IID-pred
P02768	Q9HC29	ALB	NOD2	pred			IID-pred
P02768	Q8WXH0	ALB	SYNE2	pred			IID-pred
P02768	Q05397	ALB	PTK2	pred			IID-pred
P02768	Q9Y566	ALB	SHANK1	pred			IID-pred
P02768	Q15811	ALB	ITSN1	pred			IID-pred
P02768	Q8WXF8	ALB	DEDD2	pred			IID-pred
P02768	Q92793	ALB	CREBBP	pred			IID-pred
P02768	Q5EG05	ALB	CARD16	pred			IID-pred
P02768	Q9BWT7	ALB	CARD10	pred			IID-pred
P02768	Q86T90	ALB	KIAA1328	pred			IID-pred
P02768	Q99933	ALB	BAG1	pred			IID-pred
P02768	P06213	ALB	INSR	pred|ortho-exp			IID-ortho|IID-pred
P02768	Q5XLA6	ALB	CARD17	pred			IID-pred
P02768	P29459	ALB	IL12A	pred			IID-pred
P02768	Q9Y2G2	ALB	CARD8	pred			IID-pred
P02768	Q9BX69	ALB	CARD6	pred			IID-pred
P02768	Q8IZT6	ALB	ASPM	pred			IID-pred
P02768	P19438	ALB	TNFRSF1A	pred			IID-pred
P02768	P07306	ALB	ASGR1	pred			IID-pred
P02768	Q10587	ALB	TEF	pred			IID-pred
P02768	Q15070	ALB	OXA1L	pred			IID-pred
P02768	P07307	ALB	ASGR2	pred			IID-pred
P02768	Q9UBM8	ALB	MGAT4C	pred			IID-pred
P02768	P47710	ALB	CSN1S1	pred			IID-pred
P02768	Q08050	ALB	FOXM1	pred			IID-pred
P02768	Q15004	ALB	PCLAF	pred			IID-pred
P02768	Q9H2V7	ALB	SPNS1	pred			IID-pred
P02768	P48775	ALB	TDO2	pred			IID-pred
P02768	P06400	ALB	RB1	pred			IID-pred
P02768	Q9BUT9	ALB	MCRIP2	pred			IID-pred
P02768	Q9BWV1	ALB	BOC	pred			IID-pred
P02768	P0DME0	ALB	SETSIP	ortho-exp			IID-ortho
P02768	Q01105	ALB	SET	ortho-exp			IID-ortho
P02768	Q969P5	ALB	FBXO32	ortho-exp			IID-ortho
P02768	Q9BXW9	ALB	FANCD2	ortho-exp			IID-ortho
P02768	Q7L2K0	ALB	TEDC2	ortho-exp			IID-ortho
P02768	Q8N5D0	ALB	WDTC1	ortho-exp			IID-ortho
P02768	Q96SB3	ALB	PPP1R9B	ortho-exp			IID-ortho
P02768	P17302	ALB	GJA1	ortho-exp			IID-ortho
P02768	P62258	ALB	YWHAE	ortho-exp			IID-ortho
P02768	P63104	ALB	YWHAZ	ortho-exp			IID-ortho
P02768	P26439	ALB	HSD3B2	ortho-exp			IID-ortho
P02768	P14060	ALB	HSD3B1	ortho-exp			IID-ortho
P02768	Q9H2F3	ALB	HSD3B7	ortho-exp			IID-ortho
P02768	Q9Y261	ALB	FOXA2	ortho-exp			IID-ortho
P02768	P0C0S5	ALB	H2AZ1	ortho-exp			IID-ortho
P02768	Q92993	ALB	KAT5	ortho-exp			IID-ortho
P02768	P55209	ALB	NAP1L1	ortho-exp			IID-ortho
P02768	P51532	ALB	SMARCA4	ortho-exp			IID-ortho
P02768	P51148	ALB	RAB5C	ortho-exp			IID-ortho
P05019	Q16270	IGF1	IGFBP7	exp|pred	pull down	8939990|14521955	HPRD|BCI|biogrid|IID-pred
P05019	P17936	IGF1	IGFBP3	exp|pred	bio-layer interferometry|pull down|affinity chromatography technology	22578544|10823924|12735930|9497324|9446566|1383255|11600567	IID-pred|DIP|HPRD|BCI|biogrid
P05019	P48745	IGF1	CCN3	exp|pred	pull down	10084601	HPRD|biogrid|IID-pred
P05019	P08069	IGF1	IGF1R	exp|pred	competition binding|x-ray crystallography|pull down|affinity technology|mass spectrometry study of hydrogen/deuterium exchange|surface plasmon resonance	21645859|1852007|8452530|26027733	IID-pred|DIP|HPRD|BCI|biogrid|bhf-ucl
P05019	P35858	IGF1	IGFALS	exp|pred	affinity chromatography technology	9497324|10823924	HPRD|biogrid|IID-pred
P05019	P14735	IGF1	IDE	exp	pull down	1733942	HPRD|BCI|biogrid
P05019	P22692	IGF1	IGFBP4	exp|pred	molecular sieving|x-ray crystallography|isothermal titration calorimetry|pull down	16924115|9722589|7683646|15642270	IID-pred|DIP|HPRD|BCI|biogrid
P05019	P18065	IGF1	IGFBP2	exp|pred	biochemical	11063745	HPRD|BCI|biogrid|IID-pred
P05019	Q8N6C5	IGF1	IGSF1	exp|pred	two hybrid	11344214	HPRD|biogrid|IID-pred
P05019	P24593	IGF1	IGFBP5	exp|pred	isothermal titration calorimetry|pull down	9497324|15642270|1147105	IID-pred|DIP|HPRD|BCI|biogrid
P05019	Q01094	IGF1	E2F1	exp	two hybrid	14681231	biogrid
P05019	Q06945	IGF1	SOX4	exp|pred	two hybrid	25969425	biogrid|IID-pred
P05019	P14866	IGF1	HNRNPL	exp	affinity chromatography technology	28611215	biogrid
P05019	Q9NUE0	IGF1	ZDHHC18	exp	affinity chromatography technology	30658672	biogrid
P05019	Q8IYP9	IGF1	ZDHHC23	exp	affinity chromatography technology	30658672	biogrid
P05019	P06213	IGF1	INSR	exp	competition binding|x-ray crystallography	26027733|8452530	bhf-ucl|DIP
P05019	Q9H0I2	IGF1	ENKD1	exp	two hybrid array|validated two hybrid|two hybrid prey pooling approach	unassigned1304	IntAct
P05019	Q13064	IGF1	MKRN3	exp	two hybrid array|validated two hybrid|two hybrid prey pooling approach	unassigned1304	IntAct
P05019	Q8N8B7	IGF1	TCEANC	exp	two hybrid array|validated two hybrid|two hybrid prey pooling approach	unassigned1304	IntAct
P05019	Q14696	IGF1	MESD	exp	two hybrid array|validated two hybrid|two hybrid prey pooling approach	unassigned1304	IntAct
P05019	Q8N9N5	IGF1	BANP	exp	two hybrid array|validated two hybrid|two hybrid prey pooling approach	unassigned1304	IntAct
P05019	P08833	IGF1	IGFBP1	exp|pred	bio-layer interferometry|x-ray crystallography	22578544|10350456|16924115	HPRD|IID-pred|DIP
P05019	P07858	IGF1	CTSB	exp		16051222	HPRD|BCI
P05019	P24592	IGF1	IGFBP6	exp|pred		7683646	HPRD|IID-pred
P05019	P48061	IGF1	CXCL12	pred			IID-pred
P05019	Q9NZV1	IGF1	CRIM1	pred			IID-pred
P05019	P07996	IGF1	THBS1	pred			IID-pred
P05019	Q9Y3E7	IGF1	CHMP3	pred			IID-pred
P05019	P07288	IGF1	KLK3	pred			IID-pred
P05019	Q14515	IGF1	SPARCL1	pred			IID-pred
P05019	P08603	IGF1	CFH	pred			IID-pred
P05019	Q16570	IGF1	ACKR1	pred			IID-pred
P05019	Q13219	IGF1	PAPPA	pred			IID-pred
P05019	P07225	IGF1	PROS1	pred			IID-pred
P05019	P07585	IGF1	DCN	pred			IID-pred
P05019	P52790	IGF1	HK3	pred			IID-pred
P05019	Q9BXP8	IGF1	PAPPA2	pred			IID-pred
P05019	Q07507	IGF1	DPT	pred			IID-pred
P05019	Q8WX77	IGF1	IGFBPL1	pred			IID-pred
P05019	Q14192	IGF1	FHL2	pred			IID-pred
P05019	Q9Y693	IGF1	LHFPL6	pred			IID-pred
P05019	P20774	IGF1	OGN	pred			IID-pred
P05019	P29279	IGF1	CCN2	pred			IID-pred
P05019	Q9BQ16	IGF1	SPOCK3	pred			IID-pred
P05019	P83110	IGF1	HTRA3	pred			IID-pred
P05019	Q8TDF6	IGF1	RASGRP4	pred			IID-pred
P05019	P41159	IGF1	LEP	pred			IID-pred
P05019	Q99801	IGF1	NKX3-1	pred			IID-pred
P05019	P35240	IGF1	NF2	pred			IID-pred
P05019	Q92731	IGF1	ESR2	pred			IID-pred
P05019	P28799	IGF1	GRN	pred			IID-pred
P05019	Q92826	IGF1	HOXB13	pred			IID-pred
P05019	Q9BX66	IGF1	SORBS1	pred			IID-pred
P05019	P35453	IGF1	HOXD13	pred			IID-pred
P05019	Q9HC29	IGF1	NOD2	pred			IID-pred
P05019	P51843	IGF1	NR0B1	pred			IID-pred
P05019	P23759	IGF1	PAX7	pred			IID-pred
P05019	P08567	IGF1	PLEK	pred			IID-pred
P05019	Q92793	IGF1	CREBBP	pred			IID-pred
P05019	P42229	IGF1	STAT5A	pred			IID-pred
P05019	Q9H9S0	IGF1	NANOG	pred			IID-pred
P05019	P14555	IGF1	PLA2G2A	pred			IID-pred
P05019	Q13501	IGF1	SQSTM1	pred			IID-pred
P05019	P10275	IGF1	AR	pred			IID-pred
P05019	Q13322	IGF1	GRB10	pred			IID-pred
P05019	P61956	IGF1	SUMO2	pred			IID-pred
P05019	Q9NR56	IGF1	MBNL1	pred			IID-pred
P05019	Q15466	IGF1	NR0B2	pred			IID-pred
P05019	Q9H3D4	IGF1	TP63	pred			IID-pred
P05019	P29466	IGF1	CASP1	pred			IID-pred
P05019	Q9Y6Q9	IGF1	NCOA3	pred			IID-pred
P05019	P43699	IGF1	NKX2-1	pred			IID-pred
P05019	P07766	IGF1	CD3E	pred			IID-pred
P05019	P52945	IGF1	PDX1	pred			IID-pred
P05019	P31271	IGF1	HOXA13	pred			IID-pred
P05019	P60568	IGF1	IL2	pred			IID-pred
P05019	Q15077	IGF1	P2RY6	pred			IID-pred
P05019	P08138	IGF1	NGFR	pred			IID-pred
P05019	Q92908	IGF1	GATA6	pred			IID-pred
P05019	Q9H4F8	IGF1	SMOC1	pred			IID-pred
P05019	P43146	IGF1	DCC	pred			IID-pred
P05019	Q15596	IGF1	NCOA2	pred			IID-pred
P05019	P78367	IGF1	NKX3-2	pred			IID-pred
P05019	Q15911	IGF1	ZFHX3	pred			IID-pred
P05019	Q03014	IGF1	HHEX	pred			IID-pred
P05019	P26447	IGF1	S100A4	pred			IID-pred
P05019	P27540	IGF1	ARNT	pred			IID-pred
P05019	P60484	IGF1	PTEN	pred			IID-pred
P05019	Q03181	IGF1	PPARD	pred			IID-pred
P05019	Q96RI1	IGF1	NR1H4	pred			IID-pred
P05019	P52951	IGF1	GBX2	pred			IID-pred
P05019	Q4KMG0	IGF1	CDON	pred			IID-pred
P05019	P19099	IGF1	CYP11B2	pred			IID-pred
P05019	Q9Y252	IGF1	RNF6	pred			IID-pred
P05019	P20719	IGF1	HOXA5	pred			IID-pred
P05019	Q01638	IGF1	IL1RL1	pred			IID-pred
P05019	Q02643	IGF1	GHRHR	pred			IID-pred
P05019	Q92667	IGF1	AKAP1	pred			IID-pred
P05019	P19793	IGF1	RXRA	pred			IID-pred
P05019	P16471	IGF1	PRLR	pred			IID-pred
P05019	Q02297	IGF1	NRG1	pred			IID-pred
P05019	P14317	IGF1	HCLS1	pred			IID-pred
P05019	P35070	IGF1	BTC	pred			IID-pred
P05019	Q68CZ2	IGF1	TNS3	pred			IID-pred
P05019	P06702	IGF1	S100A9	pred			IID-pred
P05019	P15018	IGF1	LIF	pred			IID-pred
P05019	P11511	IGF1	CYP19A1	pred			IID-pred
P05019	Q13422	IGF1	IKZF1	pred			IID-pred
P05019	Q16552	IGF1	IL17A	pred			IID-pred
P05019	P08887	IGF1	IL6R	pred			IID-pred
P05019	P12755	IGF1	SKI	pred			IID-pred
P05019	P10070	IGF1	GLI2	pred			IID-pred
P05019	Q15811	IGF1	ITSN1	pred			IID-pred
P05019	Q8WZ42	IGF1	TTN	pred			IID-pred
P05019	Q9UBD9	IGF1	CLCF1	pred			IID-pred
P05019	Q01860	IGF1	POU5F1	pred			IID-pred
P05019	P50461	IGF1	CSRP3	pred			IID-pred
P05019	P13725	IGF1	OSM	pred			IID-pred
P05019	Q03405	IGF1	PLAUR	pred			IID-pred
P05019	P14210	IGF1	HGF	pred			IID-pred
P05019	Q9NZM3	IGF1	ITSN2	pred			IID-pred
P05019	Q9UBB5	IGF1	MBD2	pred			IID-pred
P05019	P43026	IGF1	GDF5	pred			IID-pred
P05019	Q9NQB0	IGF1	TCF7L2	pred			IID-pred
P05019	Q9NYJ8	IGF1	TAB2	pred			IID-pred
P05019	P49767	IGF1	VEGFC	pred			IID-pred
P05019	P08151	IGF1	GLI1	pred			IID-pred
P05019	P07307	IGF1	ASGR2	pred			IID-pred
P05019	P50052	IGF1	AGTR2	pred			IID-pred
P05019	P45974	IGF1	USP5	pred			IID-pred
P05019	P22301	IGF1	IL10	pred			IID-pred
P05019	P29459	IGF1	IL12A	pred			IID-pred
P05019	P21583	IGF1	KITLG	pred			IID-pred
P05019	P15498	IGF1	VAV1	pred			IID-pred
P05019	Q8WU20	IGF1	FRS2	pred			IID-pred
P05019	P48436	IGF1	SOX9	pred			IID-pred
P05019	Q8TE12	IGF1	LMX1A	pred			IID-pred
P05019	Q13506	IGF1	NAB1	pred			IID-pred
P05019	P63165	IGF1	SUMO1	pred			IID-pred
P05019	Q8WY64	IGF1	MYLIP	pred			IID-pred
P05019	Q13133	IGF1	NR1H3	pred			IID-pred
P05019	Q9Y2G2	IGF1	CARD8	pred			IID-pred
P05019	P10415	IGF1	BCL2	pred			IID-pred
P05019	P31151	IGF1	S100A7	pred			IID-pred
P05019	Q9Y4H2	IGF1	IRS2	pred			IID-pred
P05019	P26441	IGF1	CNTF	pred			IID-pred
P05019	Q6ZUT3	IGF1	FRMD7	pred			IID-pred
P05019	Q13163	IGF1	MAP2K5	pred			IID-pred
P05019	P55055	IGF1	NR1H2	pred			IID-pred
P05019	P29460	IGF1	IL12B	pred			IID-pred
P05019	P54253	IGF1	ATXN1	pred			IID-pred
P05019	P07948	IGF1	LYN	pred			IID-pred
P05019	P21580	IGF1	TNFAIP3	pred			IID-pred
P05019	Q9Y4D7	IGF1	PLXND1	pred			IID-pred
P05019	Q92794	IGF1	KAT6A	pred			IID-pred
P05019	Q92956	IGF1	TNFRSF14	pred			IID-pred
P05019	Q99626	IGF1	CDX2	pred			IID-pred
P05019	P09172	IGF1	DBH	pred			IID-pred
P05019	Q9Y5Q3	IGF1	MAFB	pred			IID-pred
P05019	Q9Y239	IGF1	NOD1	pred			IID-pred
P05019	Q07869	IGF1	PPARA	pred			IID-pred
P05019	P52952	IGF1	NKX2-5	pred			IID-pred
P05019	P11717	IGF1	IGF2R	pred			IID-pred
P05019	Q8WV24	IGF1	PHLDA1	pred			IID-pred
P05019	P0DML2	IGF1	CSH1	pred			IID-pred
P05019	P0DML3	IGF1	CSH2	pred			IID-pred
P05019	Q07352	IGF1	ZFP36L1	pred			IID-pred
P05019	Q8IZL8	IGF1	PELP1	pred			IID-pred
P05019	P05106	IGF1	ITGB3	pred			IID-pred
P05019	P14616	IGF1	INSRR	pred			IID-pred
P05019	Q96QD8	IGF1	SLC38A2	pred			IID-pred
P05019	P20645	IGF1	M6PR	pred			IID-pred
P05019	P05186	IGF1	ALPL	pred			IID-pred
P05019	P08913	IGF1	ADRA2A	pred			IID-pred
P05019	P06239	IGF1	LCK	pred			IID-pred
P05019	Q9UQ13	IGF1	SHOC2	pred			IID-pred
P05164	Q659A1	MPO	ICE2	exp	anti tag coimmunoprecipitation|affinity chromatography technology	26186194|28514442	IntAct|biogrid
P05164	Q8N878	MPO	FRMD1	exp	anti tag coimmunoprecipitation|affinity chromatography technology	28514442	IntAct|biogrid
P05164	Q8J025	MPO	APCDD1	exp	anti tag coimmunoprecipitation|affinity chromatography technology	28514442	IntAct|biogrid
P05164	Q6P1J6	MPO	PLB1	exp	anti tag coimmunoprecipitation|affinity chromatography technology	28514442	IntAct|biogrid
P05164	Q92731	MPO	ESR2	exp	affinity chromatography technology	29509190	biogrid
P05164	P08246	MPO	ELANE	exp|pred	biochemical	31536960	biogrid|IID-pred
P05164	Q99502	MPO	EYA1	exp	affinity chromatography technology	28675297	biogrid
P05164	P35247	MPO	SFTPD	exp	pull down	21204009	innatedb
P05164	Q8IWL2	MPO	SFTPA1	exp	pull down	21204009	innatedb
P05164	Q96A33	MPO	CCDC47	exp	cross-linking study	30021884	IntAct
P05164	P61978	MPO	HNRNPK	exp	cross-linking study	30021884	IntAct
P05164	Q8N6Q3	MPO	CD177	exp	anti bait coimmunoprecipitation	21193407	UniProt
P05164	P27918	MPO	CFP	exp	enzyme linked immunosorbent assay	24355864	IntAct
P05164	P06028	MPO	GYPB	exp	far western blotting	26714302	IntAct
P05164	P05164	MPO	MPO	exp		7840679|1320128|10766826|11705390|8718890|8037771	HPRD
P05164	P22079	MPO	LPO	pred			BCI|IID-pred
P05164	P10153	MPO	RNASE2	pred			IID-pred
P05164	P12838	MPO	DEFA4	pred			IID-pred
P05164	P31997	MPO	CEACAM8	pred			IID-pred
P05164	P80511	MPO	S100A12	pred			IID-pred
P05164	P08311	MPO	CTSG	pred			IID-pred
P05164	P25063	MPO	CD24	pred			IID-pred
P05164	P61626	MPO	LYZ	pred			IID-pred
P05164	P80188	MPO	LCN2	pred			IID-pred
P05164	P17213	MPO	BPI	pred			IID-pred
P05164	P20160	MPO	AZU1	pred			IID-pred
P05164	Q96HJ5	MPO	MS4A3	pred			IID-pred
P05164	P06702	MPO	S100A9	pred			IID-pred
P05164	P49913	MPO	CAMP	pred			IID-pred
P05164	P12724	MPO	RNASE3	pred			IID-pred
P05164	P20061	MPO	TCN1	pred			IID-pred
P05164	P13727	MPO	PRG2	pred			IID-pred
P05164	Q9NRD9	MPO	DUOX1	pred			IID-pred
P05164	Q9NRD8	MPO	DUOX2	pred			IID-pred
P05164	Q92626	MPO	PXDN	pred			IID-pred
P05164	P11678	MPO	EPX	pred			IID-pred
P05164	P07202	MPO	TPO	pred			IID-pred
P05164	P35354	MPO	PTGS2	pred			IID-pred
P05164	P23219	MPO	PTGS1	pred			IID-pred
P05164	P20711	MPO	DDC	pred			IID-pred
P05164	P27797	MPO	CALR	pred			IID-pred
P05164	P27824	MPO	CANX	pred			IID-pred
P05164	Q9NPF7	MPO	IL23A	pred			IID-pred
P05164	P52948	MPO	NUP98	ortho-exp			IID-ortho
P05164	Q09161	MPO	NCBP1	ortho-exp			IID-ortho
P05164	Q9NVD7	MPO	PARVA	ortho-exp			IID-ortho
P05164	Q9HBI1	MPO	PARVB	ortho-exp			IID-ortho
P05164	Q9HBI0	MPO	PARVG	ortho-exp			IID-ortho
P05164	Q9BTE1	MPO	DCTN5	ortho-exp			IID-ortho
P05164	Q9H5Z1	MPO	DHX35	ortho-exp			IID-ortho
P05164	P10071	MPO	GLI3	ortho-exp			IID-ortho
P05164	Q2QGD7	MPO	ZXDC	ortho-exp			IID-ortho
P05164	P98169	MPO	ZXDB	ortho-exp			IID-ortho
P05164	P98168	MPO	ZXDA	ortho-exp			IID-ortho
P05164	P48736	MPO	PIK3CG	ortho-exp			IID-ortho
P05164	P42338	MPO	PIK3CB	ortho-exp			IID-ortho
P05164	P42336	MPO	PIK3CA	ortho-exp			IID-ortho
P05164	Q9NZ94	MPO	NLGN3	ortho-exp			IID-ortho
P05164	P19835	MPO	CEL	ortho-exp			IID-ortho
P05164	P22303	MPO	ACHE	ortho-exp			IID-ortho
P05164	Q6NT32	MPO	CES5A	ortho-exp			IID-ortho
P05164	Q8NFZ4	MPO	NLGN2	ortho-exp			IID-ortho
P05164	P23141	MPO	CES1	ortho-exp			IID-ortho
P05164	Q6UWW8	MPO	CES3	ortho-exp			IID-ortho
P05164	Q5XG92	MPO	CES4A	ortho-exp			IID-ortho
P05164	Q8N2Q7	MPO	NLGN1	ortho-exp			IID-ortho
P05164	Q8NFZ3	MPO	NLGN4Y	ortho-exp			IID-ortho
P05164	Q8N0W4	MPO	NLGN4X	ortho-exp			IID-ortho
P05164	P25791	MPO	LMO2	ortho-exp			IID-ortho
P05164	Q9BXW9	MPO	FANCD2	ortho-exp			IID-ortho
P05164	Q9ULJ8	MPO	PPP1R9A	ortho-exp			IID-ortho
P05164	Q8IZD0	MPO	SAMD14	ortho-exp			IID-ortho
P05164	Q96SB3	MPO	PPP1R9B	ortho-exp			IID-ortho
P05164	Q01664	MPO	TFAP4	ortho-exp			IID-ortho
P05164	Q15365	MPO	PCBP1	ortho-exp			IID-ortho
P05164	P57723	MPO	PCBP4	ortho-exp			IID-ortho
P05164	Q9Y6M1	MPO	IGF2BP2	ortho-exp			IID-ortho
P05164	P57721	MPO	PCBP3	ortho-exp			IID-ortho
P05164	Q9NZI8	MPO	IGF2BP1	ortho-exp			IID-ortho
P05164	Q92945	MPO	KHSRP	ortho-exp			IID-ortho
P05164	Q96I24	MPO	FUBP3	ortho-exp			IID-ortho
P05164	Q96AE4	MPO	FUBP1	ortho-exp			IID-ortho
P05164	Q15366	MPO	PCBP2	ortho-exp			IID-ortho
P05164	P51513	MPO	NOVA1	ortho-exp			IID-ortho
P05164	Q9UL26	MPO	RAB22A	ortho-exp			IID-ortho
P0DJI8	Q9BQE4	SAA1	SELENOS	exp	two hybrid|pull down	12031974	HPRD|biogrid
P0DJI8	Q9BQB6	SAA1	VKORC1	exp	two hybrid	21103663	biogrid
P0DJI8	P43220	SAA1	GLP1R	exp	protein complementation assay	28597972	biogrid
P0DJI8	Q01955	SAA1	COL4A3	exp		8995276	HPRD|BCI
P0DJI8	P53420	SAA1	COL4A4	exp		8995276	HPRD
P0DJI8	P21462	SAA1	FPR1	exp		10753626	HPRD
P0DJI8	P25391	SAA1	LAMA1	exp|pred		8995276	HPRD|IID-pred
P0DJI8	P35542	SAA1	SAA4	pred			IID-pred
P0DJI8	P25090	SAA1	FPR2	pred			IID-pred
P0DJI8	P0DJI8	SAA1	SAA1	ortho-exp			IID-ortho
P0DJI8	P0DJI9	SAA1	SAA2	ortho-exp			IID-ortho
P11226	P27797	MBL2	CALR	exp|pred	pull down	8062452	HPRD|biogrid|IID-pred
P11226	P48740	MBL2	MASP1	exp|pred	molecular sieving|x ray scattering|3D electron microscopy|affinity chromatography technology	10878362|25579818	HPRD|biogrid|IID-pred|DIP
P11226	Q9Y6Y9	MBL2	LY96	exp|pred	solid phase assay|anti tag coimmunoprecipitation	19840833	innatedb|IID-pred
P11226	P26022	MBL2	PTX3	exp	enzyme linked immunosorbent assay	21106539	innatedb
P11226	Q07954	MBL2	LRP1	exp	enzyme linked immunosorbent assay|surface plasmon resonance	21054788	MINT
P11226	P67809	MBL2	YBX1	exp	tandem affinity purification	22118625	Molecular Connections
P11226	Q15485	MBL2	FCN2	exp	pull down	19632990	IntAct
P11226	Q9UHD9	MBL2	UBQLN2	exp	two hybrid array|validated two hybrid|two hybrid prey pooling approach	unassigned1304	IntAct
P11226	P11226	MBL2	MBL2	exp	comigration in sds page	10368295|25579818	HPRD|DIP
P11226	Q9NWH9	MBL2	SLTM	exp	cross-linking study	30021884	IntAct
P11226	P13497	MBL2	BMP1	exp	surface plasmon resonance	29209066	IntAct
P11226	P30988	MBL2	CALCR	exp		11560994	HPRD
P11226	Q9NPY3	MBL2	CD93	exp		9476117	HPRD
P11226	Q13257	MBL2	MAD2L1	exp		11804586	HPRD
P11226	P35247	MBL2	SFTPD	pred			IID-pred
P11226	Q8IWL2	MBL2	SFTPA1	pred			IID-pred
P11226	Q9BT09	MBL2	CNPY3	pred			IID-pred
P11226	Q9NPH5	MBL2	NOX4	pred			IID-pred
P11226	Q86XR7	MBL2	TICAM2	pred			IID-pred
P11226	Q9UGM3	MBL2	DMBT1	pred			IID-pred
P11226	Q6IA17	MBL2	SIGIRR	pred			IID-pred
P11226	P17301	MBL2	ITGA2	pred			IID-pred
P11226	Q06141	MBL2	REG3A	pred			IID-pred
P11226	Q5KU26	MBL2	COLEC12	pred			IID-pred
P11226	Q9BXN2	MBL2	CLEC7A	pred			IID-pred
P11226	Q6UW15	MBL2	REG3G	pred			IID-pred
P11226	P16581	MBL2	SELE	pred			IID-pred
P11226	Q9H2X3	MBL2	CLEC4M	pred			IID-pred
P11226	Q9NNX6	MBL2	CD209	pred			IID-pred
P11226	Q6EIG7	MBL2	CLEC6A	pred			IID-pred
P11226	P22897	MBL2	MRC1	pred			IID-pred
P11226	P78380	MBL2	OLR1	pred			IID-pred
P11226	Q8WXI8	MBL2	CLEC4D	pred			IID-pred
P11226	Q8WTT0	MBL2	CLEC4C	pred			IID-pred
P11226	Q9UMR7	MBL2	CLEC4A	pred			IID-pred
P11226	Q96J02	MBL2	ITCH	pred			IID-pred
P11226	Q8IUN9	MBL2	CLEC10A	pred			IID-pred
P11226	Q14624	MBL2	ITIH4	pred			IID-pred
P11226	P16109	MBL2	SELP	pred			IID-pred
P11226	Q29980	MBL2	MICB	pred			IID-pred
P11226	Q13018	MBL2	PLA2R1	pred			IID-pred
P11226	P13727	MBL2	PRG2	pred			IID-pred
P11226	P13501	MBL2	CCL5	pred			IID-pred
P11226	Q15465	MBL2	SHH	pred			IID-pred
P11226	Q29983	MBL2	MICA	pred			IID-pred
P11226	Q8N1N0	MBL2	CLEC4F	pred			IID-pred
P11226	P26718	MBL2	KLRK1	pred			IID-pred
P11226	P12830	MBL2	CDH1	pred			IID-pred
P11226	Q96E93	MBL2	KLRG1	pred			IID-pred
P11226	Q92583	MBL2	CCL17	pred			IID-pred
P11226	Q9BWV1	MBL2	BOC	pred			IID-pred
P11226	P11912	MBL2	CD79A	pred			IID-pred
P11226	Q8IWL1	MBL2	SFTPA2	pred			IID-pred
P11226	Q8NBJ5	MBL2	COLGALT1	pred			IID-pred
P11226	Q9UQ90	MBL2	SPG7	pred			IID-pred
P11226	P98066	MBL2	TNFAIP6	pred			IID-pred
P11226	Q8N8Z6	MBL2	DCBLD1	pred			IID-pred
P11226	P16112	MBL2	ACAN	pred			IID-pred
P11226	P13611	MBL2	VCAN	pred			IID-pred
P11226	Q9BXW9	MBL2	FANCD2	ortho-exp			IID-ortho
P11226	Q14CZ8	MBL2	HEPACAM	ortho-exp			IID-ortho
P18428	Q03591	LBP	CFHR1	exp	affinity chromatography technology	8663389	HPRD|biogrid
P18428	P46379	LBP	BAG6	exp	two hybrid	21988832	IntAct|biogrid
P18428	Q10588	LBP	BST1	exp	two hybrid	21988832	IntAct|biogrid
P18428	P84022	LBP	SMAD3	exp	two hybrid	21988832	IntAct|biogrid
P18428	P25788	LBP	PSMA3	exp	two hybrid	21988832	IntAct|biogrid
P18428	Q13162	LBP	PRDX4	exp	pull down|confocal microscopy|two hybrid|anti tag coimmunoprecipitation	21988832	IntAct|biogrid|innatedb
P18428	Q13595	LBP	TRA2A	exp	two hybrid	21988832	IntAct|biogrid
P18428	Q53H96	LBP	PYCR3	exp	two hybrid	21988832	IntAct|biogrid
P18428	Q9Y3Q8	LBP	TSC22D4	exp	two hybrid	21988832	IntAct|biogrid
P18428	P63220	LBP	RPS21	exp	two hybrid	10079194	HPRD|BCI
P18428	P49913	LBP	CAMP	exp|pred		11544322	HPRD|BCI|IID-pred
P18428	Q9UQ90	LBP	SPG7	pred			BCI
P18428	P25025	LBP	CXCR2	pred			BCI
P18428	Q14520	LBP	HABP2	pred			IID-pred
P18428	P29622	LBP	SERPINA4	pred			IID-pred
P18428	Q6IB77	LBP	GLYAT	pred			IID-pred
P18428	P26998	LBP	CRYBB3	pred			IID-pred
P18428	P21549	LBP	AGXT	pred			IID-pred
P18428	Q02928	LBP	CYP4A11	pred			IID-pred
P18428	P35542	LBP	SAA4	pred			IID-pred
P18428	P24855	LBP	DNASE1	pred			IID-pred
P18428	Q99801	LBP	NKX3-1	pred			IID-pred
P18428	Q9UGM5	LBP	FETUB	pred			IID-pred
P18428	Q9BQ50	LBP	TREX2	pred			IID-pred
P18428	P26022	LBP	PTX3	pred			IID-pred
P18428	Q9Y239	LBP	NOD1	pred			IID-pred
P18428	Q5SWA1	LBP	PPP1R15B	pred			IID-pred
P18428	Q9BZP6	LBP	CHIA	pred			IID-pred
P18428	Q99884	LBP	SLC6A7	pred			IID-pred
P69905	Q15904	HBA2	ATP6AP1	exp	two hybrid|two hybrid pooling approach	16169070	HPRD|IntAct|biogrid
P69905	Q9Y5K5	HBA2	UCHL5	exp	pull down	21800051	biogrid
P69905	Q05086	HBA2	UBE3A	exp	two hybrid	21900206	biogrid|MINT
P69905	Q15051	HBA2	IQCB1	exp	anti tag coimmunoprecipitation|affinity chromatography technology	21565611	IntAct|biogrid
P69905	Q504Q3	HBA2	PAN2	exp	affinity chromatography technology	23398456	biogrid
P69905	Q9UER7	HBA2	DAXX	exp	two hybrid	21988832	IntAct|biogrid
P69905	Q9BV73	HBA2	CEP250	exp	affinity chromatography technology	23443559	biogrid
P69905	Q6A162	HBA2	KRT40	exp	two hybrid array|validated two hybrid|two hybrid|two hybrid prey pooling approach	25416956	IntAct|biogrid
P69905	Q2TAC2	HBA2	CCDC57	exp	two hybrid array|validated two hybrid|two hybrid|two hybrid prey pooling approach	25416956	IntAct|biogrid
P69905	Q14999	HBA2	CUL7	exp	affinity chromatography technology	24711643	biogrid
P69905	Q13268	HBA2	DHRS2	exp	affinity chromatography technology	26186194	biogrid
P69905	Q9UHK0	HBA2	NUFIP1	exp	anti tag coimmunoprecipitation|affinity chromatography technology	26186194|28514442	IntAct|biogrid
P69905	Q8N9F7	HBA2	GDPD1	exp	anti tag coimmunoprecipitation|affinity chromatography technology	26186194|28514442	IntAct|biogrid
P69905	Q5TEU4	HBA2	NDUFAF5	exp	anti tag coimmunoprecipitation|affinity chromatography technology	26186194|28514442	IntAct|biogrid
P69905	Q969P0	HBA2	IGSF8	exp	anti tag coimmunoprecipitation|affinity chromatography technology	26186194|28514442	IntAct|biogrid
P69905	Q9NXJ5	HBA2	PGPEP1	exp	anti tag coimmunoprecipitation|affinity chromatography technology	26186194|28514442	IntAct|biogrid
P69905	Q9NPJ6	HBA2	MED4	exp	affinity chromatography technology	25281560	biogrid
P69905	Q9H1J1	HBA2	UPF3A	exp	anti tag coimmunoprecipitation|affinity chromatography technology	28514442	IntAct|biogrid
P69905	Q16659	HBA2	MAPK6	exp	anti tag coimmunoprecipitation|affinity chromatography technology	28514442	IntAct|biogrid
P69905	Q9H8J5	HBA2	MANSC1	exp	anti tag coimmunoprecipitation|affinity chromatography technology	28514442	IntAct|biogrid
P69905	Q9HCI7	HBA2	MSL2	exp	anti tag coimmunoprecipitation|affinity chromatography technology	28514442	IntAct|biogrid
P69905	Q96T60	HBA2	PNKP	exp	anti tag coimmunoprecipitation|affinity chromatography technology	28514442	IntAct|biogrid
P69905	Q9BQ69	HBA2	MACROD1	exp	anti tag coimmunoprecipitation|affinity chromatography technology	28514442	IntAct|biogrid
P69905	Q8TDB8	HBA2	SLC2A14	exp	anti tag coimmunoprecipitation|affinity chromatography technology	28514442	IntAct|biogrid
P69905	Q6UWM9	HBA2	UGT2A3	exp	anti tag coimmunoprecipitation|affinity chromatography technology	28514442	IntAct|biogrid
P69905	Q99714	HBA2	HSD17B10	exp	cross-linking study|affinity chromatography technology	29128334	IntAct|biogrid
P69905	Q86UK7	HBA2	ZNF598	exp	affinity chromatography technology	28685749	biogrid
P69905	Q92731	HBA2	ESR2	exp	affinity chromatography technology	29509190	biogrid
P69905	Q9UBN7	HBA2	HDAC6	exp	affinity chromatography technology	30009671	biogrid
P69905	Q9H3Z4	HBA2	DNAJC5	exp	fluorescent resonance energy transfer|bioluminescence resonance energy transfer	29997244	IntAct|biogrid
P69905	Q5T9G4	HBA2	ARMC12	exp	affinity chromatography technology	30026490	biogrid
P69905	Q92574	HBA2	TSC1	exp	two hybrid	17355907	IntAct|innatedb
P69905	Q9NZD4	HBA2	AHSP	exp|pred	bio-layer interferometry|two hybrid|x-ray crystallography	25156257|12192002|15550245	HPRD|IntAct|IID-pred|DIP
P69905	Q15323	HBA2	KRT31	exp	two hybrid array|validated two hybrid|two hybrid prey pooling approach	unassigned1304	IntAct
P69905	Q15052	HBA2	ARHGEF6	exp	anti tag coimmunoprecipitation	unassigned2213	IntAct
P69905	P69905	HBA2	HBA2	exp|pred		6726807|1512262|6644819	HPRD|IID-pred
P69905	Q06830	HBA2	PRDX1	pred			IID-pred
P69905	Q9UMX0	HBA2	UBQLN1	pred			IID-pred
P69905	Q8WWM9	HBA2	CYGB	pred			IID-pred
P69905	Q6B0K9	HBA2	HBM	pred			IID-pred
P69905	Q9NPG2	HBA2	NGB	pred			IID-pred
P69905	Q8WWN9	HBA2	IPCEF1	pred			IID-pred
P69905	Q658Y4	HBA2	FAM91A1	pred			IID-pred
P69905	Q9H8E8	HBA2	KAT14	ortho-exp			IID-ortho
P69905	Q9Y6G5	HBA2	COMMD10	ortho-exp			IID-ortho
P69905	Q9Y283	HBA2	INVS	ortho-exp			IID-ortho
P69905	Q969P5	HBA2	FBXO32	ortho-exp			IID-ortho
P69905	Q8IZP6	HBA2	RNF113B	ortho-exp			IID-ortho
O95257	P00738	GADD45G	HP	exp	two hybrid	21988832	IntAct|biogrid
O60907	P00738	TBL1X	HP	exp	two hybrid	21988832	IntAct|biogrid
O00401	P00738	WASL	HP	exp	two hybrid	21988832	IntAct|biogrid
O75364	P00738	PITX3	HP	exp	anti tag coimmunoprecipitation	22278372	innatedb
O75173	P00738	ADAMTS4	HP	exp	two hybrid	16099106	HPRD
O00602	P00738	FCN1	HP	pred			IID-pred
O75015	P00738	FCGR3B	HP	pred			IID-pred
O95477	P00738	ABCA1	HP	pred			IID-pred
P00736	P00738	C1R	HP	pred			IID-pred
P00734	P00738	F2	HP	pred			IID-pred
O60259	P00738	KLK8	HP	pred			IID-pred
O00187	P00738	MASP2	HP	pred			IID-pred
O60235	P00738	TMPRSS11D	HP	pred			IID-pred
O15393	P00738	TMPRSS2	HP	pred			IID-pred
A1L453	P00738	PRSS38	HP	pred			IID-pred
O43240	P00738	KLK10	HP	pred			IID-pred
A8MTI9	P00738	PRSS47	HP	pred			IID-pred
O14791	P00738	APOL1	HP	pred			IID-pred
A4D1P6	P00738	WDR91	HP	pred			IID-pred
O15018	P01034	PDZD2	CST3	exp		1731767	HPRD
O15530	P01034	PDPK1	CST3	pred|ortho-exp			IID-ortho|IID-pred
A6ZKI3	P01034	RTL8C	CST3	pred			IID-pred
P00797	P01034	REN	CST3	pred			IID-pred
O76096	P01034	CST7	CST3	pred			IID-pred
P00747	P01034	PLG	CST3	pred			IID-pred
O15151	P01034	MDM4	CST3	pred			IID-pred
O94769	P01034	ECM2	CST3	pred			IID-pred
P01033	P01034	TIMP1	CST3	pred			IID-pred
P00734	P01034	F2	CST3	pred			IID-pred
O00622	P01034	CCN1	CST3	pred			IID-pred
O15072	P01034	ADAMTS3	CST3	pred			IID-pred
P01019	P01034	AGT	CST3	pred			IID-pred
O60543	P01034	CIDEA	CST3	pred			IID-pred
O15392	P01034	BIRC5	CST3	pred			IID-pred
O14908	P01034	GIPC1	CST3	pred			IID-pred
O15344	P01034	MID1	CST3	pred			IID-pred
O43541	P01034	SMAD6	CST3	pred			IID-pred
O43278	P01034	SPINT1	CST3	pred			IID-pred
O00327	P01034	ARNTL	CST3	pred			IID-pred
O43504	P01034	LAMTOR5	CST3	pred			IID-pred
O14788	P01034	TNFSF11	CST3	pred			IID-pred
O43365	P01034	HOXA3	CST3	pred			IID-pred
O15520	P01034	FGF10	CST3	pred			IID-pred
P00367	P02741	GLUD1	CRP	exp	two hybrid	21988832	IntAct|biogrid
O15230	P02741	LAMA5	CRP	exp	anti tag coimmunoprecipitation|affinity chromatography technology	28514442	IntAct|biogrid
O95084	P02741	PRSS23	CRP	exp	anti tag coimmunoprecipitation|affinity chromatography technology	28514442	IntAct|biogrid
O00468	P02741	AGRN	CRP	exp|pred	anti tag coimmunoprecipitation|affinity chromatography technology	28514442	IntAct|biogrid|IID-pred
O95390	P02741	GDF11	CRP	exp	anti tag coimmunoprecipitation|affinity chromatography technology	28514442	IntAct|biogrid
O00391	P02741	QSOX1	CRP	exp	anti tag coimmunoprecipitation|affinity chromatography technology	28514442	IntAct|biogrid
O75493	P02741	CA11	CRP	exp	anti tag coimmunoprecipitation|affinity chromatography technology	28514442	IntAct|biogrid
O43286	P02741	B4GALT5	CRP	exp	anti tag coimmunoprecipitation|affinity chromatography technology	28514442	IntAct|biogrid
O60243	P02741	HS6ST1	CRP	exp	anti tag coimmunoprecipitation|affinity chromatography technology	28514442	IntAct|biogrid
O60512	P02741	B4GALT3	CRP	exp	anti tag coimmunoprecipitation|affinity chromatography technology	28514442	IntAct|biogrid
O76061	P02741	STC2	CRP	exp	anti tag coimmunoprecipitation|affinity chromatography technology	28514442	IntAct|biogrid
P01024	P02741	C3	CRP	exp|pred	enzyme linked immunosorbent assay	28533443	IntAct|IID-pred
O75636	P02741	FCN3	CRP	pred			IID-pred
O95502	P02741	NPTXR	CRP	pred			IID-pred
O75445	P02741	USH2A	CRP	pred			IID-pred
P01375	P02741	TNF	CRP	pred			IID-pred
O95727	P02741	CRTAM	CRP	pred			IID-pred
O75015	P02741	FCGR3B	CRP	pred			IID-pred
O60882	P02741	MMP20	CRP	pred			IID-pred
P01009	P02741	SERPINA1	CRP	pred			IID-pred
P01031	P02741	C5	CRP	pred			IID-pred
P00367	P02763	GLUD1	ORM1	exp	two hybrid	21988832	IntAct|biogrid
P00750	P02763	PLAT	ORM1	pred			IID-pred
P00749	P02763	PLAU	ORM1	pred			IID-pred
P00734	P02763	F2	ORM1	pred			IID-pred
P02751	P02763	FN1	ORM1	pred			IID-pred
P02760	P02763	AMBP	ORM1	pred			IID-pred
P02748	P02763	C9	ORM1	pred			IID-pred
O95155	P02763	UBE4B	ORM1	pred			IID-pred
P02760	P02768	AMBP	ALB	exp|pred	affinity chromatography technology	9183005	HPRD|biogrid|IID-pred
O00482	P02768	NR5A2	ALB	exp	two hybrid	15604093	HPRD|biogrid
O60925	P02768	PFDN1	ALB	exp	two hybrid	21900206	biogrid|MINT
P02511	P02768	CRYAB	ALB	exp	affinity chromatography technology	21357544	biogrid
O00418	P02768	EEF2K	ALB	exp	affinity chromatography technology	18337751	biogrid
P02647	P02768	APOA1	ALB	exp|pred	anti bait coimmunoprecipitation|affinity chromatography technology	15174051	IntAct|biogrid|IID-pred
P02654	P02768	APOC1	ALB	exp|pred	affinity chromatography technology|anti bait coimmunoprecipitation	15174051	IntAct|biogrid|IID-pred
O75419	P02768	CDC45	ALB	exp	anti bait coimmunoprecipitation|affinity chromatography technology	15174051	IntAct|biogrid
P02671	P02768	FGA	ALB	exp|pred	anti bait coimmunoprecipitation|affinity chromatography technology	15174051	IntAct|biogrid|IID-pred
P02751	P02768	FN1	ALB	exp|pred	anti bait coimmunoprecipitation|affinity chromatography technology	15174051	IntAct|biogrid|IID-pred
P01857	P02768	IGHG1	ALB	exp	affinity chromatography technology|anti bait coimmunoprecipitation	15174051	IntAct|biogrid
P01859	P02768	IGHG2	ALB	exp	anti bait coimmunoprecipitation|affinity chromatography technology	15174051	IntAct|biogrid
A0A087WW87	P02768	IGKV2-40	ALB	exp	affinity chromatography technology	15174051	biogrid
P02533	P02768	KRT14	ALB	exp	affinity chromatography technology|anti bait coimmunoprecipitation	15174051	IntAct|biogrid
P02766	P02768	TTR	ALB	exp|pred	affinity chromatography technology|anti bait coimmunoprecipitation	15174051	IntAct|biogrid|IID-pred
P02765	P02768	AHSG	ALB	exp|pred	anti bait coimmunoprecipitation|affinity chromatography technology	15174051	IntAct|biogrid|IID-pred
P02656	P02768	APOC3	ALB	exp|pred	affinity chromatography technology|anti bait coimmunoprecipitation	15174051	IntAct|biogrid|IID-pred
P01834	P02768	IGKC	ALB	exp|pred	affinity chromatography technology|anti bait coimmunoprecipitation	15174051	IntAct|biogrid|IID-pred
P02538	P02768	KRT6A	ALB	exp	affinity chromatography technology|anti bait coimmunoprecipitation	15174051	IntAct|biogrid
P00734	P02768	F2	ALB	exp|pred	anti bait coimmunoprecipitation|affinity chromatography technology	15174051	IntAct|biogrid|IID-pred
P02652	P02768	APOA2	ALB	exp|pred	anti bait coimmunoprecipitation|affinity chromatography technology	15174051	IntAct|biogrid|IID-pred
P02655	P02768	APOC2	ALB	exp|pred	affinity chromatography technology|anti bait coimmunoprecipitation	15174051	IntAct|biogrid|IID-pred
P00751	P02768	CFB	ALB	exp	anti bait coimmunoprecipitation|affinity chromatography technology	15174051	IntAct|biogrid
P00746	P02768	CFD	ALB	exp	anti bait coimmunoprecipitation|affinity chromatography technology	15174051	IntAct|biogrid
O75147	P02768	OBSL1	ALB	exp	anti bait coimmunoprecipitation|affinity chromatography technology	15174051	IntAct|biogrid
O60239	P02768	SH3BP5	ALB	exp	anti bait coimmunoprecipitation|affinity chromatography technology	15174051	IntAct|biogrid
O60281	P02768	ZNF292	ALB	exp	anti bait coimmunoprecipitation|affinity chromatography technology	15174051	IntAct|biogrid
P02649	P02768	APOE	ALB	exp|pred	anti bait coimmunoprecipitation|affinity chromatography technology	8063017|15174051	HPRD|IntAct|biogrid|IID-pred
O75791	P02768	GRAP2	ALB	exp	anti bait coimmunoprecipitation|affinity chromatography technology	15174051	IntAct|biogrid
O75112	P02768	LDB3	ALB	exp	anti bait coimmunoprecipitation|affinity chromatography technology	15174051	IntAct|biogrid
A5YKK6	P02768	CNOT1	ALB	exp	anti bait coimmunoprecipitation|affinity chromatography technology	15174051	IntAct|biogrid
O43561	P02768	LAT	ALB	exp	anti bait coimmunoprecipitation|affinity chromatography technology	15174051	IntAct|biogrid
O60500	P02768	NPHS1	ALB	exp	anti bait coimmunoprecipitation|affinity chromatography technology	15174051	IntAct|biogrid
O60504	P02768	SORBS3	ALB	exp	anti bait coimmunoprecipitation|affinity chromatography technology	15174051	IntAct|biogrid
O60260	P02768	PRKN	ALB	exp	affinity chromatography technology	24244333	biogrid
O43504	P02768	LAMTOR5	ALB	exp	two hybrid	23241634	biogrid
P00441	P02768	SOD1	ALB	exp	anti tag coimmunoprecipitation|affinity chromatography technology	26496610	IntAct|biogrid
O95863	P02768	SNAI1	ALB	exp	affinity chromatography technology	29331416	biogrid
O15151	P02768	MDM4	ALB	exp	affinity chromatography technology	24278348	biogrid
O00487	P02768	PSMD14	ALB	exp	affinity chromatography technology	30745168	biogrid
O75364	P02768	PITX3	ALB	exp	anti tag coimmunoprecipitation	22278372	innatedb
P01614	P02768	IGKV2D-40	ALB	exp	anti bait coimmunoprecipitation	15174051	IntAct
P01876	P02768	IGHA1	ALB	exp	anti bait coimmunoprecipitation	15174051	IntAct
O95166	P02768	GABARAP	ALB	exp	anti tag coimmunoprecipitation	20562859	IntAct
O00716	P02768	E2F3	ALB	exp	pull down	22157815	MINT
P02489	P02768	CRYAA	ALB	exp		9618718	HPRD
P02753	P02768	RBP4	ALB	exp|pred		571335	HPRD|IID-pred
O60494	P02768	CUBN	ALB	exp|pred		10811843	HPRD|IID-pred
P01008	P02768	SERPINC1	ALB	pred			IID-pred
P02675	P02768	FGB	ALB	pred			IID-pred
P02679	P02768	FGG	ALB	pred			IID-pred
P00451	P02768	F8	ALB	pred			IID-pred
P02749	P02768	APOH	ALB	pred			IID-pred
P01023	P02768	A2M	ALB	pred			IID-pred
P00750	P02768	PLAT	ALB	pred			IID-pred
P02458	P02768	COL2A1	ALB	pred			IID-pred
P00747	P02768	PLG	ALB	pred			IID-pred
P01042	P02768	KNG1	ALB	pred			IID-pred
O75015	P02768	FCGR3B	ALB	pred			IID-pred
P00519	P02768	ABL1	ALB	pred			IID-pred
O75052	P02768	NOS1AP	ALB	pred			IID-pred
P01574	P02768	IFNB1	ALB	pred			IID-pred
O95835	P02768	LATS1	ALB	pred			IID-pred
O95999	P02768	BCL10	ALB	pred			IID-pred
P02748	P02768	C9	ALB	pred			IID-pred
O15350	P02768	TP73	ALB	pred			IID-pred
O43353	P02768	RIPK2	ALB	pred			IID-pred
O15068	P02768	MCF2L	ALB	pred			IID-pred
O95342	P02768	ABCB11	ALB	pred			IID-pred
P00709	P02768	LALBA	ALB	pred			IID-pred
O15438	P02768	ABCC3	ALB	pred			IID-pred
P01024	P02768	C3	ALB	pred			IID-pred
P01009	P02768	SERPINA1	ALB	pred			IID-pred
P01270	P02768	PTH	ALB	pred			IID-pred
O15259	P02768	NPHP1	ALB	ortho-exp			IID-ortho
O75530	P02768	EED	ALB	ortho-exp			IID-ortho
O95336	P02768	PGLS	ALB	ortho-exp			IID-ortho
P02787	P05019	TF	IGF1	exp|pred	pull down	11749962	biogrid|IID-pred
O15524	P05019	SOCS1	IGF1	exp	affinity chromatography technology	29991678	biogrid
O76076	P05019	CCN5	IGF1	exp|pred		10358067	HPRD|IID-pred
P01344	P05019	IGF2	IGF1	pred			IID-pred
P00734	P05019	F2	IGF1	pred			IID-pred
P02751	P05019	FN1	IGF1	pred			IID-pred
O43736	P05019	ITM2A	IGF1	pred			IID-pred
P00747	P05019	PLG	IGF1	pred			IID-pred
O43184	P05019	ADAM12	IGF1	pred			IID-pred
P02452	P05019	COL1A1	IGF1	pred			IID-pred
O75420	P05019	GIGYF1	IGF1	pred|ortho-exp			IID-ortho|IID-pred
P00746	P05019	CFD	IGF1	pred			IID-pred
P04233	P05019	CD74	IGF1	pred			IID-pred
O95388	P05019	CCN4	IGF1	pred			IID-pred
O14944	P05019	EREG	IGF1	pred			IID-pred
O14793	P05019	MSTN	IGF1	pred			IID-pred
P01266	P05019	TG	IGF1	pred			IID-pred
P03372	P05019	ESR1	IGF1	pred			IID-pred
P04085	P05019	PDGFA	IGF1	pred			IID-pred
O95390	P05019	GDF11	IGF1	pred			IID-pred
O43566	P05019	RGS14	IGF1	pred			IID-pred
O15357	P05019	INPPL1	IGF1	pred			IID-pred
P01116	P05019	KRAS	IGF1	pred			IID-pred
O60496	P05019	DOK2	IGF1	pred			IID-pred
O95271	P05019	TNKS	IGF1	pred			IID-pred
O43680	P05019	TCF21	IGF1	pred			IID-pred
P01308	P05019	INS	IGF1	pred			IID-pred
O95393	P05019	BMP10	IGF1	pred			IID-pred
O43365	P05019	HOXA3	IGF1	pred			IID-pred
P04141	P05019	CSF2	IGF1	pred			IID-pred
P01133	P05019	EGF	IGF1	pred			IID-pred
O75376	P05019	NCOR1	IGF1	pred			IID-pred
O95389	P05019	CCN6	IGF1	pred			IID-pred
O00482	P05019	NR5A2	IGF1	pred			IID-pred
O95948	P05019	ONECUT2	IGF1	pred			IID-pred
O60674	P05019	JAK2	IGF1	pred			IID-pred
O75339	P05019	CILP	IGF1	pred			IID-pred
P01042	P05019	KNG1	IGF1	pred			IID-pred
P01236	P05019	PRL	IGF1	pred			IID-pred
O60603	P05019	TLR2	IGF1	pred			IID-pred
O60716	P05019	CTNND1	IGF1	pred			IID-pred
O43639	P05019	NCK2	IGF1	pred			IID-pred
P01270	P05019	PTH	IGF1	pred			IID-pred
O14777	P05019	NDC80	IGF1	pred			IID-pred
O14508	P05019	SOCS2	IGF1	pred			IID-pred
P01241	P05019	GH1	IGF1	pred			IID-pred
O75791	P05019	GRAP2	IGF1	pred			IID-pred
O60216	P05164	RAD21	MPO	exp	affinity chromatography technology	22145905	biogrid
P01106	P05164	MYC	MPO	exp	affinity chromatography technology	29467282	biogrid
P04792	P05164	HSPB1	MPO	exp	biochemical	31536960	biogrid
P05109	P05164	S100A8	MPO	exp|pred	biochemical	31536960	biogrid|IID-pred
P04040	P05164	CAT	MPO	exp	biochemical	31536960	biogrid
O75364	P05164	PITX3	MPO	exp	unspecified method|anti tag coimmunoprecipitation	22278372	innatedb
P01023	P05164	A2M	MPO	exp	cosedimentation through density gradient	17174955	MINT
P01024	P05164	C3	MPO	exp	enzyme linked immunosorbent assay	24355864	IntAct
P02748	P05164	C9	MPO	exp	enzyme linked immunosorbent assay	24355864	IntAct
P02730	P05164	SLC4A1	MPO	exp	far western blotting	26714302	IntAct
P02724	P05164	GYPA	MPO	exp	far western blotting	26714302	IntAct
P00450	P05164	CP	MPO	exp		9097926	HPRD|BCI
P02788	P05164	LTF	MPO	pred			IID-pred
O75594	P05164	PGLYRP1	MPO	pred			IID-pred
P05107	P05164	ITGB2	MPO	pred			IID-pred
A1KZ92	P05164	PXDNL	MPO	pred			IID-pred
O75419	P05164	CDC45	MPO	ortho-exp			IID-ortho
O00329	P05164	PIK3CD	MPO	ortho-exp			IID-ortho
O00443	P05164	PIK3C2A	MPO	ortho-exp			IID-ortho
O75747	P05164	PIK3C2G	MPO	ortho-exp			IID-ortho
O00750	P05164	PIK3C2B	MPO	ortho-exp			IID-ortho
O00748	P05164	CES2	MPO	ortho-exp			IID-ortho
P01266	P05164	TG	MPO	ortho-exp			IID-ortho
O00425	P05164	IGF2BP3	MPO	ortho-exp			IID-ortho
O75364	P0DJI8	PITX3	SAA1	exp	anti tag coimmunoprecipitation	22278372	innatedb
P08572	P0DJI8	COL4A2	SAA1	exp		8995276	HPRD|BCI
P02462	P0DJI8	COL4A1	SAA1	exp		8995276	HPRD|BCI
P05231	P0DJI8	IL6	SAA1	pred			IID-pred
P04264	P11226	KRT1	MBL2	exp	affinity chromatography technology	11549596	HPRD|biogrid
O00187	P11226	MASP2	MBL2	exp|pred	surface plasmon resonance|pull down|affinity chromatography technology	29209066|10878362|888800000002	HPRD|IntAct|biogrid|IID-pred
P0DI81	P11226	TRAPPC2	MBL2	exp	affinity chromatography technology	20498720	biogrid
O00206	P11226	TLR4	MBL2	exp|pred	solid phase assay|anti tag coimmunoprecipitation|far western blotting	21383675|19840833	innatedb|IID-pred
P02743	P11226	APCS	MBL2	exp	enzyme linked immunosorbent assay	21106539	innatedb
O15455	P11226	TLR3	MBL2	exp	fluorescence microscopy|anti bait coimmunoprecipitation	24530528	MINT
O43897	P11226	TLL1	MBL2	exp	surface plasmon resonance	29209066	IntAct
P08575	P11226	PTPRC	MBL2	exp		11564800	HPRD
P02675	P11226	FGB	MBL2	pred|ortho-exp			IID-ortho|IID-pred
P06734	P11226	FCER2	MBL2	pred			IID-pred
P00751	P11226	CFB	MBL2	pred			IID-pred
A6NI72	P11226	NCF1B	MBL2	pred			IID-pred
P02751	P11226	FN1	MBL2	pred			IID-pred
P02748	P11226	C9	MBL2	pred			IID-pred
O60449	P11226	LY75	MBL2	pred			IID-pred
P07306	P11226	ASGR1	MBL2	pred			IID-pred
P08246	P11226	ELANE	MBL2	pred			IID-pred
O75636	P11226	FCN3	MBL2	pred			IID-pred
P07358	P11226	C8B	MBL2	pred			IID-pred
P08603	P11226	CFH	MBL2	pred			IID-pred
P00736	P11226	C1R	MBL2	pred			IID-pred
P09871	P11226	C1S	MBL2	pred			IID-pred
O75882	P11226	ATRN	MBL2	pred			IID-pred
O14786	P11226	NRP1	MBL2	pred			IID-pred
P01031	P11226	C5	MBL2	pred			IID-pred
O14594	P11226	NCAN	MBL2	pred			IID-pred
P0C0L4	P11226	C4A	MBL2	pred			IID-pred
P01024	P11226	C3	MBL2	pred			IID-pred
P02671	P11226	FGA	MBL2	ortho-exp			IID-ortho
P02647	P18428	APOA1	LBP	exp	affinity chromatography technology	8663389	HPRD|biogrid
P08571	P18428	CD14	LBP	exp|pred	biochemical|pull down|surface plasmon resonance	12417309|7583357	innatedb|IID-pred|HPRD|BCI|biogrid
O43439	P18428	CBFA2T2	LBP	exp	two hybrid	21988832	IntAct|biogrid
P04003	P18428	C4BPA	LBP	exp|pred	two hybrid	21988832	IntAct|biogrid|IID-pred
P02794	P18428	FTH1	LBP	exp	two hybrid	21988832	IntAct|biogrid
P04792	P18428	HSPB1	LBP	exp	two hybrid	21988832	IntAct|biogrid
O15047	P18428	SETD1A	LBP	exp	two hybrid	21988832	IntAct|biogrid
O75364	P18428	PITX3	LBP	exp	anti tag coimmunoprecipitation	22278372	innatedb
P11509	P18428	CYP2A6	LBP	pred			IID-pred
P02760	P18428	AMBP	LBP	pred			IID-pred
O60603	P18428	TLR2	LBP	pred			IID-pred
P02790	P18428	HPX	LBP	pred			IID-pred
P05015	P18428	IFNA16	LBP	pred			IID-pred
P01008	P18428	SERPINC1	LBP	pred			IID-pred
P13671	P18428	C6	LBP	pred			IID-pred
O15455	P18428	TLR3	LBP	pred			IID-pred
P02671	P18428	FGA	LBP	pred			IID-pred
P02656	P18428	APOC3	LBP	pred			IID-pred
P04196	P18428	HRG	LBP	pred			IID-pred
P05231	P18428	IL6	LBP	pred			IID-pred
P17213	P18428	BPI	LBP	pred			IID-pred
P02765	P18428	AHSG	LBP	pred			IID-pred
P04233	P18428	CD74	LBP	pred			IID-pred
P07358	P18428	C8B	LBP	pred			IID-pred
P00734	P18428	F2	LBP	pred			IID-pred
P04114	P18428	APOB	LBP	pred			IID-pred
P00751	P18428	CFB	LBP	pred			IID-pred
P10643	P18428	C7	LBP	pred			IID-pred
P58062	P69905	SPINK7	HBA2	exp	two hybrid	12646258	biogrid
P68871	P69905	HBB	HBA2	exp|pred	two hybrid|x-ray crystallography|two hybrid prey pooling approach|fluorescent resonance energy transfer|validated two hybrid|luminescence based mammalian interactome mapping|electrophoretic mobility-based method|bioluminescence resonance energy transfer|two hybrid pooling approach|two hybrid array|affinity chromatography technology	8980683|1552945|9441940|9830011|unassigned1304|9894000|10930828|16169070|29997244|6644819|10390349|11724557|6683087|12122004|15835899	HPRD|IntAct|biogrid|IID-pred
P60484	P69905	PTEN	HBA2	exp	two hybrid|two hybrid pooling approach	16169070	HPRD|IntAct|biogrid
P10451	P69905	SPP1	HBA2	exp	two hybrid	22779921	biogrid
P10909	P69905	CLU	HBA2	exp	affinity chromatography technology	22016805	biogrid
P02730	P69905	SLC4A1	HBA2	exp	affinity chromatography technology	22016805	biogrid
P02647	P69905	APOA1	HBA2	exp	anti bait coimmunoprecipitation|affinity chromatography technology	15174051	IntAct|biogrid
P02751	P69905	FN1	HBA2	exp	affinity chromatography technology	19738201	biogrid
P19320	P69905	VCAM1	HBA2	exp	cross-linking study|affinity chromatography technology	19738201|22623428	IntAct|biogrid
P13612	P69905	ITGA4	HBA2	exp	affinity chromatography technology	22623428	biogrid
P00533	P69905	EGFR	HBA2	exp	affinity chromatography technology	23956138	biogrid
P02511	P69905	CRYAB	HBA2	exp	pull down	22815750	biogrid
O75147	P69905	OBSL1	HBA2	exp	affinity chromatography technology	24711643	biogrid
P20036	P69905	HLA-DPA1	HBA2	exp	anti tag coimmunoprecipitation|affinity chromatography technology	26186194|28514442	IntAct|biogrid
O95156	P69905	NXPH2	HBA2	exp	anti tag coimmunoprecipitation|affinity chromatography technology	26186194|28514442	IntAct|biogrid
P20933	P69905	AGA	HBA2	exp	anti tag coimmunoprecipitation|affinity chromatography technology	26186194|28514442	IntAct|biogrid
O60506	P69905	SYNCRIP	HBA2	exp	anti tag coimmunoprecipitation|affinity chromatography technology	26496610	IntAct|biogrid
P21860	P69905	ERBB3	HBA2	exp	affinity chromatography technology	24189400	biogrid
P32971	P69905	TNFSF8	HBA2	exp	anti tag coimmunoprecipitation|affinity chromatography technology	28514442	IntAct|biogrid
P12314	P69905	FCGR1A	HBA2	exp	anti tag coimmunoprecipitation|affinity chromatography technology	28514442	IntAct|biogrid
P11142	P69905	HSPA8	HBA2	exp	anti tag coimmunoprecipitation|affinity chromatography technology	28514442	IntAct|biogrid
P30711	P69905	GSTT1	HBA2	exp	anti tag coimmunoprecipitation|affinity chromatography technology	28514442	IntAct|biogrid
O43157	P69905	PLXNB1	HBA2	exp	anti tag coimmunoprecipitation|affinity chromatography technology	28514442	IntAct|biogrid
O75293	P69905	GADD45B	HBA2	exp	anti tag coimmunoprecipitation|affinity chromatography technology	28514442	IntAct|biogrid
P06899	P69905	H2BC11	HBA2	exp	anti tag coimmunoprecipitation|affinity chromatography technology	28514442	IntAct|biogrid
P55899	P69905	FCGRT	HBA2	exp	anti tag coimmunoprecipitation|affinity chromatography technology	28514442	IntAct|biogrid
P32456	P69905	GBP2	HBA2	exp	anti tag coimmunoprecipitation|affinity chromatography technology	28514442	IntAct|biogrid
P36957	P69905	DLST	HBA2	exp	cross-linking study|affinity chromatography technology	29128334	IntAct|biogrid
P55317	P69905	FOXA1	HBA2	exp	affinity chromatography technology	27926873	biogrid
O94992	P69905	HEXIM1	HBA2	exp	affinity chromatography technology	29845934	biogrid
P25788	P69905	PSMA3	HBA2	exp	affinity chromatography technology	30009671	biogrid
P49116	P69905	NR2C2	HBA2	exp	affinity chromatography technology	30463901	biogrid
P29350	P69905	PTPN6	HBA2	exp	two hybrid	11171044	innatedb
O75364	P69905	PITX3	HBA2	exp	anti tag coimmunoprecipitation	22278372	innatedb
P69892	P69905	HBG2	HBA2	exp|pred	two hybrid array|validated two hybrid|x-ray crystallography|two hybrid prey pooling approach	unassigned1304|881729	IntAct|MINT|IID-pred
P55209	P69905	NAP1L1	HBA2	exp	two hybrid|two hybrid pooling approach	16169070	HPRD|IntAct
P01889	P69905	HLA-B	HBA2	exp	anti bait coimmunoprecipitation	17353931	IntAct
P07339	P69905	CTSD	HBA2	exp|ortho-exp	protease assay	17112520	IID-ortho|MINT
P15336	P69905	ATF2	HBA2	exp	anti tag coimmunoprecipitation	22304920	IntAct
P02100	P69905	HBE1	HBA2	exp|pred	two hybrid prey pooling approach|two hybrid array|validated two hybrid|affinity chromatography technology	unassigned1304|11159543|9665850	HPRD|IntAct|IID-pred
O76011	P69905	KRT34	HBA2	exp	two hybrid array|validated two hybrid|two hybrid prey pooling approach	unassigned1304	IntAct
P02042	P69905	HBD	HBA2	exp|pred	two hybrid array|validated two hybrid|two hybrid prey pooling approach	unassigned1304	IntAct|IID-pred
P0DPK4	P69905	NOTCH2NLC	HBA2	exp	two hybrid array|validated two hybrid|two hybrid prey pooling approach	unassigned1304	IntAct
P09105	P69905	HBQ1	HBA2	exp|pred	two hybrid array|validated two hybrid|two hybrid prey pooling approach	unassigned1304	IntAct|IID-pred
P29474	P69905	NOS3	HBA2	exp	anti tag coimmunoprecipitation|anti bait coimmunoprecipitation	23123858	DIP
P00387	P69905	CYB5R3	HBA2	exp	anti tag coimmunoprecipitation|anti bait coimmunoprecipitation	23123858	DIP
P0DMV8	P69905	HSPA1A	HBA2	exp	bio-layer interferometry|two hybrid|anti bait coimmunoprecipitation	25156257	DIP
P46013	P69905	MKI67	HBA2	exp	anti tag coimmunoprecipitation	26949251	IntAct
P05067	P69905	APP	HBA2	exp	affinity chromatography technology	28650319	UniProt
P14384	P69905	CPM	HBA2	exp		8635221	HPRD
P32119	P69905	PRDX2	HBA2	pred			IID-pred
P17174	P69905	GOT1	HBA2	pred			IID-pred
P04150	P69905	NR3C1	HBA2	pred|ortho-exp			IID-ortho|IID-pred
P31689	P69905	DNAJA1	HBA2	pred			IID-pred
P69891	P69905	HBG1	HBA2	pred			IID-pred
P02144	P69905	MB	HBA2	pred			IID-pred
P02008	P69905	HBZ	HBA2	pred			IID-pred
O15145	P69905	ARPC3	HBA2	ortho-exp			IID-ortho
P63261	P69905	ACTG1	HBA2	ortho-exp			IID-ortho
P60709	P69905	ACTB	HBA2	ortho-exp			IID-ortho
A0A1B0GU03	P69905	Peptidase A1 domain-containing protein	HBA2	ortho-exp			IID-ortho
P07858	P69905	CTSB	HBA2	ortho-exp			IID-ortho
P0CG48	P69905	UBC	HBA2	ortho-exp			IID-ortho
P17302	P69905	GJA1	HBA2	ortho-exp			IID-ortho
O75586	P69905	MED6	HBA2	ortho-exp			IID-ortho
O15541	P69905	RNF113A	HBA2	ortho-exp			IID-ortho
P63104	P69905	YWHAZ	HBA2	ortho-exp			IID-ortho
P06213	P69905	INSR	HBA2	ortho-exp			IID-ortho
